# Supplementary material for: TORC1‐mediated sensing of chaperone activity alters glucose metabolism and extends lifespan
Source: Aging Cell. 2017 Jun 14;16(5):994–1005. doi: 10.1111/acel.12623 (PMC5595670; doi:10.1111/acel.12623)
Supplement: Supplementary file 2 — Table S1 The summary of the RNA Sequencing results with the data for each strain organized in separate tabs. [file ACEL-16-994-s002.xlsx]

## Sheet: TCP1
Column1	baseMean	log2FoldChange	lfcSE	stat	pvalue	padj	desc
YLR168C	1448.79	1.3571	0.09935	13.6598	1.76395e-42	1.12293e-38	Mitochondrial intermembrane space protein; involved in phospholipid metabolism; has role in regulation of phospholipid metabolism by inhibiting conversion of phosphatidylethanolamine to phosphatidylcholine; null mutant has defects in mitochondrial morphology; similar to Ups1p, Ups3p and to human PRELI; UPS2 has a paralog, UPS3, that arose from the whole genome duplication
YDR212W	6255.88	3.36703	0.254548	13.2275	6.08965e-40	1.93833e-36	Alpha subunit of chaperonin-containing T-complex; complex mediates protein folding in the cytosol; involved in actin cytoskeleton maintenance; overexpression in neurons suppresses formation of pathogenic conformations of huntingtin protein
YEL021W	109899	4.94779	0.37604	13.1576	1.53856e-39	3.26483e-36	Orotidine-5'-phosphate (OMP) decarboxylase; catalyzes the sixth enzymatic step in the de novo biosynthesis of pyrimidines, converting OMP into uridine monophosphate (UMP); converts 5-FOA into 5-fluorouracil, a toxic compound
YDR123C	529.791	1.36549	0.146511	9.32003	1.16306e-20	1.48081e-17	Transcription factor; component of the heteromeric Ino2p/Ino4p basic helix-loop-helix transcription activator that binds inositol/choline-responsive elements (ICREs), required for derepression of phospholipid biosynthetic genes in response to inositol depletion; involved in diauxic shift
YOL143C	7956.69	-2.42529	0.259613	-9.34196	9.45658e-21	1.48081e-17	Lumazine synthase (DMRL synthase); catalyzes synthesis of immediate precursor to riboflavin; DMRL synthase stands for 6,7-dimethyl-8-ribityllumazine synthase
YKR075C	1604.68	2.14137	0.248277	8.62494	6.41269e-18	6.80387e-15	Protein of unknown function; similar to Reg1p; expression regulated by glucose and Rgt1p; GFP-fusion protein is induced in response to the DNA-damaging agent MMS; YKR075C has a paralog, YOR062C, that arose from the whole genome duplication
YOR192C-B	39.6195	-2.42147	0.302295	-8.01031	1.14418e-15	1.04055e-12	Retrotransposon TYA Gag and TYB Pol genes; transcribed/translated as one unit; polyprotein is processed to make a nucleocapsid-like protein (Gag), reverse transcriptase (RT), protease (PR), and integrase (IN); similar to retroviral genes
YNL311C	766.71	0.808975	0.105055	7.70049	1.35542e-14	1.07858e-11	F-box protein of unknown function; predicted to be part of an SCF ubiquitin protease complex; involved in regulating protein levels of sulfur metabolism enzymes; may interact with ribosomes, based on co-purification experiments
YDR261C-D	119.277	-2.01989	0.277056	-7.29055	3.08694e-13	2.1835e-10	Retrotransposon TYA Gag and TYB Pol genes; in YDRCTY1-3 TYB is mutant and probably non-functional
YCL064C	3237.47	-2.62572	0.393911	-6.66578	2.63263e-11	1.52357e-08	Catabolic L-serine (L-threonine) deaminase; catalyzes the degradation of both L-serine and L-threonine; required to use serine or threonine as the sole nitrogen source, transcriptionally induced by serine and threonine
YJR047C	998.584	-2.41783	0.361984	-6.6794	2.39919e-11	1.52357e-08	Translation elongation factor eIF-5A; previously thought to function in translation initiation; undergoes an essential hypusination modification; expressed under anaerobic conditions; ANB1 has a paralog, HYP2, that arose from the whole genome duplication
YBR213W	310.665	0.951697	0.143722	6.62181	3.5482e-11	1.75825e-08	Bifunctional dehydrogenase and ferrochelatase; involved in the biosynthesis of siroheme, a prosthetic group used by sulfite reductase; required for sulfate assimilation and methionine biosynthesis
YKR104W	187.213	-1.83419	0.277065	-6.62006	3.59052e-11	1.75825e-08	Putative transporter of the MRP subfamily; contains a stop codon in S288C; adjacent ORFs YKR103W and YKR104W are merged in different strain backgrounds; MRP stands for multidrug resistance-associated protein
YPL024W	823.876	1.19367	0.181478	6.57748	4.78492e-11	2.17577e-08	Subunit of the RecQ (Sgs1p) - Topo III (Top3p) complex; stimulates superhelical relaxing, DNA catenation/decatenation and ssDNA binding activities of Top3p; involved in response to DNA damage; functions in S phase-mediated cohesion establishment via a pathway involving the Ctf18-RFC complex and Mrc1p; stimulates Top3p DNA catenation/decatenation activity; null mutants display increased rates of r…
YGL009C	8758.16	2.02518	0.309956	6.53378	6.41308e-11	2.72171e-08	Isopropylmalate isomerase; catalyzes the second step in the leucine biosynthesis pathway
YGR255C	1787	-0.86128	0.13825	-6.22986	4.66845e-10	1.85746e-07	Putative flavin-dependent monooxygenase; involved in ubiquinone (Coenzyme Q) biosynthesis; localizes to the matrix face of the mitochondrial inner membrane in a large complex with other ubiquinone biosynthetic enzymes; human COX6 can rescue a yeast cox6 mutant and is implicated in steroid-resistant nephrotic syndrome (SRNS)
YLR407W	912.037	1.21467	0.196706	6.17506	6.61365e-10	2.47662e-07	Putative protein of unknown function; null mutant displays elongated buds and a large fraction of budded cells have only one nucleus
YNL138W	3974.76	-0.869076	0.140965	-6.1652	7.03934e-10	2.48958e-07	CAP (cyclase-associated protein); N-terminus binds adenylate cyclase and facilitates activation by RAS; N-terminus forms novel hexameric star-shaped shuriken structures that directly catalyze cofilin-mediated severing of actin filaments; C-terminus, in physically and genetically separate activity, binds and recycles cofilin bound, ADP-actin monomers, facilitating regulation of actin dynamics and …
YPL052W	759.437	1.07211	0.176508	6.07399	1.24774e-09	4.18057e-07	Regulator of ornithine decarboxylase Spe1p; antizyme that binds to Spe1p to stimulate ubiquitin-independent degradation by the proteasome; binding of polyamines to nascent Oaz1p during translation stimulates +1 ribosomal frameshifting, allowing translation of full-length Oaz1p
YBL043W	302.297	2.1344	0.353584	6.03645	1.57539e-09	5.01446e-07	Non-essential protein of unknown function; induced by treatment with 8-methoxypsoralen and UVA irradiation; ECM13 has a paralog, YJR115W, that arose from the whole genome duplication
YMR319C	4105.68	-1.8039	0.301212	-5.98882	2.11365e-09	6.40739e-07	Low-affinity Fe(II) transporter of the plasma membrane
YPL149W	824.761	0.945766	0.158722	5.95864	2.5435e-09	7.35996e-07	Conserved protein involved in autophagy and the Cvt pathway; undergoes conjugation with Atg12p to form a complex involved in Atg8p lipidation; Atg5p-Atg12p conjugate also forms a complex with Atg16p; the Atg5-Atg12/Atg16 complex binds to membranes and is essential for autophagosome formation; also involved in methionine restriction extension of chronological lifespan in an autophagy-dependent man…
YNL264C	1251.19	-0.818191	0.138792	-5.89509	3.74477e-09	1.03649e-06	Phosphatidylinositol transfer protein (PITP); downregulates Plb1p-mediated turnover of phosphatidylcholine; forms a complex with Psd2p which appears essential for maintenance of vacuolar PE levels; found in the cytosol and microsomes; homologous to Pdr16p; deletion affects phospholipid composition
YER185W	136.54	1.46414	0.250457	5.84586	5.03949e-09	1.33673e-06	Plasma membrane protein involved in protoprophyrin and heme transport; roles in the uptake of protoprophyrin IX and the efflux of heme; expression is induced under both low-heme and low-oxygen conditions; member of the fungal lipid-translocating exporter (LTE) family of proteins
YPL252C	491.281	1.08631	0.186423	5.82712	5.63923e-09	1.43597e-06	Ferredoxin of the mitochondrial matrix; required for formation of cellular iron-sulfur proteins; involved in heme A biosynthesis; homologous to human adrenodoxin
YEL007W	1656.03	-0.994509	0.171029	-5.81485	6.0689e-09	1.48595e-06	Transcriptional regulator of pseudohyphal growth; protein with sequence similarity to S. pombe gti1+ (gluconate transport inducer 1) and C. albicans Wor1
YHL047C	3088.76	-1.8019	0.314188	-5.7351	9.74564e-09	2.29781e-06	Transporter; member of the ARN family of transporters that specifically recognize siderophore-iron chelates; responsible for uptake of iron bound to the siderophore triacetylfusarinine C
YDL001W	766.815	0.780131	0.137038	5.69283	1.24952e-08	2.84086e-06	Cytoplasmic protein required for sporulation
YOR136W	5219.07	-1.13436	0.199518	-5.68552	1.30417e-08	2.86288e-06	Subunit of mitochondrial NAD(+)-dependent isocitrate dehydrogenase; complex catalyzes the oxidation of isocitrate to alpha-ketoglutarate in the TCA cycle; phosphorylated
YBR030W	1099.62	0.723152	0.127939	5.65233	1.58287e-08	3.28482e-06	Ribosomal lysine methyltransferase; specific for monomethylation of Rpl42ap and Rpl42bp (lysine 40); nuclear SET domain containing protein; relocalizes to the cytosol in response to hypoxia
YGR026W	2635.29	-0.724817	0.128274	-5.65053	1.59958e-08	3.28482e-06	Putative protein of unknown function; green fluorescent protein (GFP)-fusion protein localizes to the cell periphery
YBR293W	1010.85	0.629892	0.111782	5.63502	1.75033e-08	3.48207e-06	Permease of basic amino acids in the vacuolar membrane
YOL034W	889.752	0.694963	0.124189	5.59602	2.19332e-08	4.23111e-06	Component of the SMC5-SMC6 complex; this complex plays a key role in the removal of X-shaped DNA structures that arise between sister chromatids during DNA replication and repair; binds single-stranded DNA and has ATPase activity; S. pombe homolog forms a heterodimer with S. pombe Rad18p that is involved in DNA repair
YPL179W	2868.64	0.62601	0.112359	5.57153	2.52507e-08	4.72783e-06	Protein phosphatase that regulates the mating response; negatively regulates the MAP kinase signaling cascade during mating; member of the serine/threonine phosphatase PP1 family
21S_rRNA	486.112	1.96617	0.354154	5.55175	2.8283e-08	5.14427e-06	Mitochondrial 21S rRNA; intron encodes the I-SceI DNA endonuclease
YHR215W	486.94	-2.75481	0.497467	-5.53766	3.06538e-08	5.42061e-06	One of three repressible acid phosphatases; glycoprotein that is transported to the cell surface by the secretory pathway; pregulated by phosphate starvation; PHO12 has a paralog, PHO11, that arose from a segmental duplication
YNR048W	498.514	1.06836	0.193833	5.51177	3.55233e-08	6.11193e-06	Potential noncatalytic subunit for phospholipid translocase Dnf3p; YNR048W has a paralog, CDC50, that arose from the whole genome duplication
YAR031W	156.883	-1.09068	0.198689	-5.48938	4.03343e-08	6.75706e-06	Pheromone-regulated protein; contains 3 predicted transmembrane segments and an FF sequence, a motif involved in COPII binding; member of DUP240 gene family; PRM9 has a paralog, PRM8, that arose from a segmental duplication
YGL183C	180.392	2.33422	0.425934	5.48024	4.24744e-08	6.93312e-06	Protein required for recombination and meiotic nuclear division; forms a complex with Hop2p, which is involved in chromosome pairing and repair of meiotic double-strand breaks
15S_rRNA	109.943	2.13204	0.389569	5.47281	4.42958e-08	7.04968e-06	Ribosomal RNA of the small mitochondrial ribosomal subunit; MSU1 allele suppresses ochre stop mutations in mitochondrial protein-coding genes
snR63	174.679	-1.20948	0.222749	-5.42978	5.64228e-08	8.76067e-06	C/D box small nucleolar RNA (snoRNA); guides 2'-O-methylation of large subunit (LSU) rRNA at position A2256
YGL209W	1695.52	1.60754	0.297297	5.40718	6.40259e-08	9.7045e-06	Zinc finger transcriptional repressor; cooperates with Mig1p in glucose-induced repression of many genes; under low glucose conditions Mig2p relocalizes to mitochondrion, where it interacts with Ups1p and antagonizes mitochondrial fission factor, Dnm1p, indicative of a role in mitochondrial fusion or regulating morphology; regulates filamentous growth along with Mig2p in response to glucose deple…
YGL077C	3994.82	0.915127	0.170825	5.35712	8.45601e-08	1.23956e-05	Plasma membrane transporter for choline, ethanolamine, and carnitine; involved in the uptake of nitrogen mustard and the uptake of glycine betaine during hypersaline stress; co-regulated with phospholipid biosynthetic genes and negatively regulated by choline and myo-inositol
YPL229W	715.937	0.906191	0.169231	5.35475	8.56748e-08	1.23956e-05	Putative protein of unknown function; green fluorescent protein (GFP)-fusion protein localizes to the cytoplasm; not an essential gene; YPL229W has a paralog, YMR181C, that arose from the whole genome duplication
YGR167W	3410.4	-0.841987	0.158019	-5.32839	9.9089e-08	1.37131e-05	Clathrin light chain; subunit of the major coat protein involved in intracellular protein transport and endocytosis; regulates endocytic progression; thought to regulate clathrin function; the clathrin triskelion is a trimeric molecule composed of three heavy chains that radiate from a vertex and three light chains which bind noncovalently near the vertex of the triskelion
YHR094C	7830	1.89176	0.35485	5.33115	9.75913e-08	1.37131e-05	Low-affinity glucose transporter of the major facilitator superfamily; expression is induced by Hxk2p in the presence of glucose and repressed by Rgt1p when glucose is limiting; HXT1 has a paralog, HXT6, what arose from the whole genome duplication
YIL011W	3424.07	-1.86098	0.350243	-5.3134	1.07598e-07	1.45288e-05	Cell wall mannoprotein; member of Srp1p/Tip1p family of serine-alanine-rich proteins; expressed under anaerobic conditions and required for anaerobic growth; TIR3 has a paralog, TIR2, that arose from the whole genome duplication
YMR187C	450.246	0.879329	0.165712	5.30637	1.1183e-07	1.45288e-05	Putative protein of unknown function; YMR187C is not an essential gene
YPL027W	138.596	1.91006	0.359955	5.3064	1.11809e-07	1.45288e-05	Protein of unknown function involved in prospore membrane assembly; involved in the assembly of the prospore membrane during sporulation; interacts with Spo14p
YLR107W	1485.56	0.805671	0.153793	5.23867	1.61737e-07	2.05923e-05	RNA exonuclease; required for maturation of the RNA component of RNase MRP; functions redundantly with Rnh70p and Rex2p in processing of U5 snRNA and RNase P RNA; member of RNase D family of exonucleases
YAL021C	1808.31	-0.623435	0.119353	-5.22347	1.75596e-07	2.19185e-05	Component of the CCR4-NOT transcriptional complex; CCR4-NOT is involved in regulation of gene expression; component of the major cytoplasmic deadenylase, which is involved in mRNA poly(A) tail shortening
snR17a	633.271	2.88609	0.555747	5.19318	2.06737e-07	2.53093e-05	Small nucleolar RNA (snoRNA) U3; part of Small ribosomal SubUnit (SSU) processosome; SNR17B also encodes snoRNA U3
YER011W	3476.64	-2.80587	0.54137	-5.1829	2.18458e-07	2.62397e-05	Cell wall mannoprotein; expression is downregulated at acidic pH and induced by cold shock and anaerobiosis; abundance is increased in cells cultured without shaking; member of the Srp1p/Tip1p family of serine-alanine-rich proteins
YLR094C	2087.93	0.745081	0.144359	5.16131	2.45229e-07	2.89097e-05	Protein of unknown function
YKL001C	848.944	1.3467	0.261641	5.14713	2.64495e-07	3.06141e-05	Adenylylsulfate kinase; required for sulfate assimilation and involved in methionine metabolism
YNL278W	880.219	1.08339	0.210722	5.14134	2.72791e-07	3.10105e-05	Part of the CCR4-NOT transcriptional regulatory complex; involved in controlling mRNA initiation, elongation, and degradation; CAF120 has a paralog, SKG3, that arose from the whole genome duplication
YJL012C	5027.19	-1.35573	0.264615	-5.12341	3.00065e-07	3.27393e-05	Vacuolar membrane polyphosphate polymerase; subunit of the vacuolar transporter chaperone (VTC) complex involved in synthesis and transfer of polyP to the vacuole; regulates membrane trafficking; role in non-autophagic vacuolar fusion; protein abundance increases in response to DNA replication stress
YJL139C	1171.13	0.951195	0.185733	5.12131	3.03428e-07	3.27393e-05	Mannosyltransferase involved in protein N-glycosylation; member of the KTR1 family; located in the Golgi apparatus; YUR1 has a paralog, KTR2, that arose from the whole genome duplication
YML122C	87.5945	1.78152	0.347565	5.12572	2.96409e-07	3.27393e-05	Dubious open reading frame; unlikely to encode a functional protein, based on available experimental and comparative sequence data
YMR127C	561.338	0.769671	0.150498	5.11416	3.15146e-07	3.28889e-05	Histone acetyltransferase (HAT) catalytic subunit of the SAS complex; acetylates free histones and nucleosomes and regulates transcriptional silencing; member of the MYSTacetyltransferase family; other members are Sas4p and Sas5p
YOR125C	666.426	-0.866367	0.169323	-5.11664	3.11019e-07	3.28889e-05	Protein required for ubiquinone (Coenzyme Q) biosynthesis; localizes to the matrix face of the mitochondrial inner membrane in a large complex with ubiquinone biosynthetic enzymes; required for gluconeogenic gene activation
YCL021W-A	219.927	-1.42527	0.278987	-5.10873	3.24337e-07	3.33021e-05	Putative protein of unknown function
YMR273C	1073.99	-0.682106	0.133784	-5.09857	3.42226e-07	3.45811e-05	Protein with a role in regulating Swe1p-dependent polarized growth; involved in maintaining Cdc55p in the cytoplasm where it promotes mitotic entry; involved in mitotic exit through Cdc14p regulation; interacts with silencing proteins at telomeres; has a role in Bcy1p localization; implicated in mRNA nuclear export; ZDS1 has a paralog, ZDS2, that arose from the whole genome duplication
YDL098C	378.667	0.979975	0.192472	5.09153	3.55187e-07	3.47864e-05	Component of the U4/U6.U5 snRNP complex; involved in mRNA splicing via spliceosome
YNL287W	4008.8	-0.416078	0.0816971	-5.09294	3.52561e-07	3.47864e-05	Gamma subunit of coatomer; coatomer is a heptameric protein complex that together with Arf1p forms the COPI coat; involved in ER to Golgi transport of selective cargo
YDL095W	3760.27	-0.650259	0.128395	-5.06454	4.0939e-07	3.94875e-05	Protein O-mannosyltransferase of the ER membrane; transfers mannose from dolichyl phosphate-D-mannose to protein serine and threonine residues; 1 of 7 related proteins involved in O-glycosylation which is essential for cell wall rigidity; involved in ER quality control; amino terminus faces cytoplasm, carboxyl terminus faces ER lumen
YOL158C	3671.57	-1.91209	0.377855	-5.06037	4.18435e-07	3.97576e-05	Endosomal ferric enterobactin transporter; expressed under conditions of iron deprivation; member of the major facilitator superfamily; expression is regulated by Rcs1p and affected by chloroquine treatment
YER072W	3819.47	-1.20861	0.240398	-5.02753	4.96844e-07	4.65134e-05	Subunit of the vacuolar transporter chaperone (VTC) complex; VTC complex is involved in membrane trafficking, vacuolar polyphosphate accumulation, microautophagy and non-autophagic vacuolar fusion; also has mRNA binding activity; protein abundance increases in response to DNA replication stress
YPL201C	474.461	2.30733	0.459404	5.02244	5.102e-07	4.70715e-05	Protein that interacts with glycerol 3-phosphatase; plays a role in anaerobic glycerol production; localizes to the nucleus and cytosol
YDR179W-A	413.901	0.632372	0.126236	5.00942	5.45935e-07	4.96489e-05	Putative protein of unknown function
YNL128W	155.894	1.10697	0.22111	5.00643	5.54491e-07	4.97167e-05	PTEN homolog with no demonstrated inositol lipid phosphatase activity; plays a role in normal sporulation; homolog of human tumor suppressor gene PTEN/MMAC1/TEP1 and fission yeast ptn1
YGR021W	856.702	-0.578062	0.116118	-4.97824	6.41639e-07	5.67316e-05	Putative protein of unknown function; the authentic, non-tagged protein is detected in highly purified mitochondria in high-throughput studies
YJL153C	5098.43	2.60968	0.524606	4.97454	6.54034e-07	5.70353e-05	Inositol-3-phosphate synthase; involved in synthesis of inositol phosphates and inositol-containing phospholipids; transcription is coregulated with other phospholipid biosynthetic genes by Ino2p and Ino4p, which bind the UASINO DNA element
YCL025C	4371.6	1.99447	0.401548	4.96696	6.80113e-07	5.85081e-05	Low-affinity amino acid permease with broad substrate range; involved in uptake of asparagine, glutamine, and other amino acids; expression regulated by SPS plasma membrane amino acid sensor system (Ssy1p-Ptr3p-Ssy5p); AGP1 has a paralog, GNP1, that arose from the whole genome duplication
YOR135C	171.52	-1.11617	0.226251	-4.93335	8.08322e-07	6.86103e-05	Dubious open reading frame; unlikely to encode a functional protein, based on available experimental and comparative sequence data; partially overlaps the verified gene YOR136W; null mutant displays increased levels of spontaneous Rad52 foci
YOL103W-B	40.5175	-1.8987	0.385234	-4.9287	8.27784e-07	6.93378e-05	Retrotransposon TYA Gag and TYB Pol genes; transcribed/translated as one unit; polyprotein is processed to make a nucleocapsid-like protein (Gag), reverse transcriptase (RT), protease (PR), and integrase (IN); similar to retroviral genes
YBR257W	718.863	0.665517	0.135527	4.91057	9.08126e-07	7.50796e-05	Subunit of both RNase MRP and nuclear RNase P; RNase MRP cleaves pre-rRNA, while nuclear RNase P cleaves tRNA precursors to generate mature 5' ends and facilitates turnover of nuclear RNAs; binds to the RPR1 RNA subunit in RNase P
YDL029W	3846.94	-0.911627	0.186033	-4.90034	9.56696e-07	7.80811e-05	Essential component of the Arp2/3 complex; Arp2/3 is a highly conserved actin nucleation center required for the motility and integrity of actin patches; involved in endocytosis and membrane growth and polarity; required for efficient Golgi-to-ER trafficking in COPI mutants
YOL049W	2272.49	-0.941885	0.192317	-4.89755	9.70371e-07	7.81947e-05	Glutathione synthetase; catalyzes the ATP-dependent synthesis of glutathione (GSH) from gamma-glutamylcysteine and glycine; induced by oxidative stress and heat shock
YPL026C	1718.85	1.116	0.227984	4.89507	9.82706e-07	7.81988e-05	Putative serine/threonine protein kinase; involved in the adaptation to low concentrations of glucose independent of the SNF3 regulated pathway; SKS1 has a paralog, VHS1, that arose from the whole genome duplication
YCR088W	3865.87	-1.10306	0.225633	-4.88875	1.0148e-06	7.87953e-05	Actin-binding protein of the cortical actin cytoskeleton; important for activation of the Arp2/3 complex that plays a key role actin in cytoskeleton organization; inhibits barbed-end actin filament elongation; phosphorylation within its Proline-Rich Regio, mediated by Cdc28p and Pho85p, protects Abp1p from proteolysis mediated by its own PEST sequences; mammalian homologue of HIP-55 (hematopoieti…
YDL049C	293.733	1.03838	0.212404	4.88872	1.01496e-06	7.87953e-05	Protein with similarity to Kre9p; Kre9p is involved in cell wall beta 1,6-glucan synthesis; overproduction suppresses growth defects of a kre9 null mutant; required for propionic acid resistance
YDL085C-A	575.684	-1.16638	0.239986	-4.86019	1.17273e-06	8.9947e-05	Putative protein of unknown function; green fluorescent protein (GFP)-fusion protein localizes to the cytoplasm and nucleus
YGR233C	1614.3	-0.675631	0.139655	-4.83786	1.31244e-06	9.94646e-05	Cyclin-dependent kinase (CDK) inhibitor; regulates Pho80p-Pho85p and Pcl7p-Pho85p cyclin-CDK complexes in response to phosphate levels; inhibitory activity for Pho80p-Pho85p requires myo-D-inositol heptakisphosphate (IP7) generated by Vip1p; relative distribution to the nucleus increases upon DNA replication stress
YLR224W	1691.49	0.624041	0.129437	4.82121	1.42691e-06	0.000106867	F-box protein and component of SCF ubiquitin ligase complexes; involved in ubiquitin-dependent protein catabolism; readily monoubiquitinated in vitro by SCF-Ubc4 complexes; YLR224W is not an essential gene
YLR420W	2189.81	-1.07673	0.223506	-4.81744	1.45409e-06	0.000107636	Dihydroorotase; catalyzes the third enzymatic step in the de novo biosynthesis of pyrimidines, converting carbamoyl-L-aspartate into dihydroorotate
YJR011C	330.689	0.745617	0.156696	4.75836	1.95171e-06	0.000142812	Putative protein of unknown function; GFP-fusion protein expression is induced in response to the DNA-damaging agent MMS
YDL105W	334.112	0.74778	0.157275	4.7546	1.98836e-06	0.000143839	Component of the SMC5-SMC6 complex; this complex plays a key role in the removal of X-shaped DNA structures that arise between sister chromatids during DNA replication and repair
YLR226W	725.671	0.861348	0.181854	4.73649	2.17452e-06	0.000155539	Cyclin for the Sgv1p (Bur1p) protein kinase; Sgv1p and Bur2p comprise the CDK-cyclin BUR kinase complex which is involved in transcriptional regulation through its phosphorylation of the carboxy-terminal domain (CTD) of the largest subunit of RNA polymerase II (Rpo21p); BUR kinase is also involved in the recruitment of Spt6p to the CTD at the onset of transcription
YPL200W	77.5016	1.70708	0.36139	4.72365	2.3165e-06	0.000163854	Protein required for accurate chromosome segregation during meiosis; involved in meiotic telomere clustering (bouquet formation) and telomere-led rapid prophase movements; functions with meiosis-specific telomere-binding protein Ndj1p; CSM4 has a paralog, MPS2, that arose from the whole genome duplication
YML051W	1371.22	-0.405678	0.0860381	-4.71509	2.41599e-06	0.000169013	Transcriptional regulator involved in the repression of GAL genes; involved in the repression of GAL genes in the absence of galactose; inhibits transcriptional activation by Gal4p; inhibition relieved by Gal3p or Gal1p binding
YDR112W	69.5059	1.79998	0.383069	4.69885	2.61631e-06	0.000181038	Dubious open reading frame; unlikely to encode a functional protein, based on available experimental and comparative sequence data; partially overlaps ALT2/YDR111C; null mutant displays increased levels of spontaneous Rad52p foci
Q0045	13.9417	2.12526	0.453269	4.68873	2.74906e-06	0.000188178	Subunit I of cytochrome c oxidase (Complex IV); Complex IV is the terminal member of the mitochondrial inner membrane electron transport chain; one of three mitochondrially-encoded subunits
YIL034C	2236.94	-1.0148	0.216841	-4.67992	2.86982e-06	0.000194354	Beta subunit of the capping protein heterodimer (Cap1p and Cap2p); capping protein (CP) binds to the barbed ends of actin filaments preventing further polymerization; localized predominantly to cortical actin patches; protein increases in abundance and relocalizes from bud neck to plasma membrane upon DNA replication stress
YNL225C	827.304	0.536799	0.114789	4.67641	2.9194e-06	0.000195574	Component of the spindle pole body outer plaque; required for spindle orientation and mitotic nuclear migration; CNM67 has a paralog, ADY3, that arose from the whole genome duplication
YPL187W	34.4146	1.99174	0.426103	4.67432	2.94927e-06	0.000195574	Mating pheromone alpha-factor, made by alpha cells; interacts with mating type a cells to induce cell cycle arrest and other responses leading to mating; also encoded by MF(ALPHA)2, although MF(ALPHA)1 produces most alpha-factor; MF(ALPHA)1 has a paralog, MF(ALPHA)2, that arose from the whole genome duplication
YOR032C	555.145	1.58039	0.339155	4.65979	3.16528e-06	0.000207734	bHLH protein with similarity to myc-family transcription factors; overexpression confers hyperfilamentous growth and suppresses the pseudohyphal filamentation defect of a diploid mep1 mep2 homozygous null mutant
YJR065C	4279.12	-0.750503	0.161592	-4.64443	3.41016e-06	0.000219284	Essential component of the Arp2/3 complex; Arp2/3 is a highly conserved actin nucleation center required for the motility and integrity of actin patches; involved in endocytosis and membrane growth and polarity
YNL058C	1104.03	-1.04028	0.223974	-4.64465	3.40654e-06	0.000219284	Putative protein of unknown function; green fluorescent protein (GFP)-fusion protein localizes to vacuole; not an essential gene; YNL058C has a paralog, PRM5, that arose from the whole genome duplication
YDR240C	546.699	0.539151	0.116287	4.6364	3.54531e-06	0.000225694	Component of U1 snRNP required for mRNA splicing via spliceosome; yeast specific, no metazoan counterpart; interacts with mRNA in commitment complex
YMR077C	571.585	0.805253	0.173862	4.63155	3.62932e-06	0.000228755	Myristoylated subunit of the ESCRT-III complex; the endosomal sorting complex required for transport of transmembrane proteins into the multivesicular body pathway to the lysosomal/vacuolar lumen; cytoplasmic protein recruited to endosomal membranes
YLR237W	1945.12	1.37572	0.297996	4.61656	3.90158e-06	0.000243504	Plasma membrane transporter responsible for the uptake of thiamine; contributes to uptake of 5-aminoimidazole-4-carboxamide-1-beta-D-ribofuranoside (acadesine); member of the major facilitator superfamily of transporters; mutation of human ortholog causes thiamine-responsive megaloblastic anemia
YHL016C	742.818	1.23423	0.267917	4.60677	4.08982e-06	0.000252775	Plasma membrane transporter for both urea and polyamines; expression is highly sensitive to nitrogen catabolite repression and induced by allophanate, the last intermediate of the allantoin degradative pathway
YPR036W	8651.27	-0.786303	0.171146	-4.59433	4.34143e-06	0.000265746	Subunit H of the V1 peripheral membrane domain of V-ATPase; part of the electrogenic proton pump found throughout the endomembrane system; serves as an activator or a structural stabilizer of the V-ATPase; the V1 peripheral membrane domain of the vacuolar H+-ATPase (V-ATPase) has eight subunits
YOR204W	4377.78	1.02837	0.225557	4.55923	5.13424e-06	0.000311281	ATP-dependent DEAD (Asp-Glu-Ala-Asp)-box RNA helicase; required for translation initiation of all yeast mRNAs; mutations in human DEAD-box DBY are a frequent cause of male infertility; DED1 has a paralog, DBP1, that arose from the whole genome duplication
YDR227W	1567.24	0.519414	0.114663	4.52992	5.90054e-06	0.000354367	SIR protein involved in assembly of silent chromatin domains; silent information regulator (SIR) along with SIR2 and SIR3; involved in assembly of silent chromatin domains at telomeres and the silent mating-type loci; potentially phosphorylated by Cdc28p; some alleles of SIR4 prolong lifespan
YBR041W	1584.41	-0.675858	0.149666	-4.51578	6.3085e-06	0.000374297	Very long chain fatty acyl-CoA synthetase and fatty acid transporter; activates imported fatty acids with a preference for very long lengths (C20-C26); has a separate function in the transport of long chain fatty acids
YIL051C	4675.22	-1.23295	0.273116	-4.51439	6.35e-06	0.000374297	Mitochondrial protein required for transamination of isoleucine; but not of valine or leucine; may regulate specificity of branched-chain transaminases Bat1p and Bat2p; induction of expression in response to stress is mediated by a Hog1p-regulated antisense RNA and gene looping; interacts genetically with mitochondrial ribosomal protein genes; MMF1 has a paralog, HMF1, that arose from the whole g…
Q0050	51.5935	1.89164	0.420325	4.50041	6.78216e-06	0.000391815	Reverse transcriptase required for splicing of the COX1 pre-mRNA; encoded by a mobile group II intron within the mitochondrial COX1 gene
YDL129W	971.869	0.87782	0.195112	4.49906	6.82557e-06	0.000391815	Protein of unknown function; green fluorescent protein (GFP)-fusion protein localizes to the cytoplasm and the nucleus; YDL129W is not an essential gene; relative distribution to the nucleus increases upon DNA replication stress
YLR447C	5646.68	-0.588565	0.130881	-4.49695	6.89337e-06	0.000391815	Subunit d of the V0 integral membrane domain of V-ATPase; part of the electrogenic proton pump found in the endomembrane system; required for V1 domain assembly on the vacuolar membrane; the V0 integral membrane domain of vacuolar H+-ATPase (V-ATPase) has five subunits
YNL052W	1311.51	0.59227	0.131656	4.49862	6.83962e-06	0.000391815	Subunit Va of cytochrome c oxidase; cytochrome c oxidase is the terminal member of the mitochondrial inner membrane electron transport chain; Cox5Ap is predominantly expressed during aerobic growth while its isoform Vb (Cox5Bp) is expressed during anaerobic growth; COX5A has a paralog, COX5B, that arose from the whole genome duplication
YGR003W	1107.09	0.815929	0.181758	4.4891	7.15253e-06	0.000399412	Ubiquitin-protein ligase; forms a complex with Elc1p that polyubiquitylates monoubiquitylated RNA polymerase II to trigger its proteolysis; cullin family member with similarity to Cdc53p and human CUL3
YLL046C	57.6758	2.05193	0.457042	4.48959	7.13613e-06	0.000399412	Ribonucleoprotein that contains two RNA recognition motifs (RRM); RNP1 has a paralog, SBP1, that arose from the whole genome duplication
YDL185W	13062.2	-0.664909	0.148321	-4.48292	7.36288e-06	0.000407584	Subunit A of the V1 peripheral membrane domain of V-ATPase; protein precursor undergoes self-catalyzed splicing to yield the extein Tfp1p and the intein Vde (PI-SceI), which is a site-specific endonuclease; the V1 peripheral membrane domain of the vacuolar H+-ATPase (V-ATPase) has eight subunits; involved in methionine restriction extension of chronological lifespan in an autophagy-dependent mann…
YBR067C	12365.6	-1.35044	0.301925	-4.47275	7.72196e-06	0.000416593	Major cell wall mannoprotein with possible lipase activity; transcription is induced by heat- and cold-shock; member of the Srp1p/Tip1p family of serine-alanine-rich proteins
YLR142W	741.572	1.3136	0.293627	4.4737	7.68785e-06	0.000416593	Proline oxidase; nuclear-encoded mitochondrial protein involved in utilization of proline as sole nitrogen source; PUT1 transcription is induced by Put3p in the presence of proline and the absence of a preferred nitrogen source
YOL147C	593.91	0.723209	0.161605	4.47515	7.63562e-06	0.000416593	Peroxisomal protein required for medium-chain fatty acid oxidation; also required for peroxisome proliferation, possibly by inducing membrane curvature; localization regulated by phosphorylation; transcription regulated by Adr1p and Pip2p-Oaf1p
YAL008W	837.996	-1.08747	0.243613	-4.46393	8.0471e-06	0.000430486	Mitochondrial protein of unknown function
YML043C	820.086	1.78096	0.400217	4.44998	8.58782e-06	0.000455584	Component of the core factor (CF) rDNA transcription factor complex; CF is required for transcription of 35S rRNA genes by RNA polymerase I and is composed of Rrn6p, Rrn7p, and Rrn11p
YOL038C-A	76.2516	-1.12796	0.253661	-4.44673	8.71887e-06	0.000458713	Putative protein of unknown function; identified by SAGE analysis
YGR284C	2730.13	-0.709471	0.160295	-4.42604	9.59785e-06	0.000500819	Protein localized to COPII-coated vesicles; involved in vesicle formation and incorporation of specific secretory cargo; protein abundance increases in response to DNA replication stress
YNR058W	1506.38	1.91898	0.434418	4.41736	9.99143e-06	0.000517117	7,8-diamino-pelargonic acid aminotransferase (DAPA); catalyzes the second step in the biotin biosynthesis pathway; BIO3 is in a cluster of 3 genes (BIO3, BIO4, and BIO5) that mediate biotin synthesis; BIO3 and BIO4 were acquired by horizontal gene transfer (HGT) from bacteria
YPL107W	631.29	0.431711	0.0979362	4.40808	1.0429e-05	0.000535411	Putative protein of unknown function; green fluorescent protein (GFP)-fusion protein localizes to mitochondria; YPL107W is not an essential gene
YJL196C	2674.94	-1.07639	0.244307	-4.40591	1.05339e-05	0.000536471	Elongase I, medium-chain acyl elongase; catalyzes carboxy-terminal elongation of unsaturated C12-C16 fatty acyl-CoAs to C16-C18 fatty acids; ELO1 has a paralog, FEN1, that arose from the whole genome duplication
YEL052W	1851.03	-0.700901	0.159269	-4.40073	1.07886e-05	0.000540787	Protein that may act as a chaperone for cytochrome c oxidase subunits; conserved protein; may act as a chaperone in the degradation of misfolded or unassembled cytochrome c oxidase subunits; localized to matrix face of the mitochondrial inner membrane; member of the AAA family but lacks a protease domain
YNR030W	1240.36	-0.682008	0.154953	-4.40138	1.07564e-05	0.000540787	Alpha-1,6-mannosyltransferase localized to the ER; responsible for the addition of the alpha-1,6 mannose to dolichol-linked Man7GlcNAc2, acts in the dolichol pathway for N-glycosylation
YER173W	591.95	0.58724	0.133912	4.38526	1.15846e-05	0.000575359	Checkpoint protein; involved in the activation of the DNA damage and meiotic pachytene checkpoints; subunit of a clamp loader that loads Rad17p-Mec3p-Ddc1p onto DNA; homolog of human and S. pombe Rad17 protein
YIL124W	2266.84	-1.12769	0.257236	-4.38387	1.1659e-05	0.000575359	Bifunctional triacylglycerol lipase and 1-acyl DHAP reductase; NADPH-dependent 1-acyl dihydroxyacetone phosphate reductase involved in phosphatidic acid biosynthesis; lipid droplet triacylglycerol lipase involved in the mobilization of non-polar lipids; found in lipid particles, the endoplasmic reticulum and the mitochondrial outer membrane; required for spore germination; role in cell wall biosy…
YKR005C	397.481	0.798971	0.182439	4.3794	1.19009e-05	0.000582779	Putative protein of unknown function
YJL006C	661.142	0.770853	0.176264	4.37329	1.2239e-05	0.000590255	Beta subunit of C-terminal domain kinase I (CTDK-I); which phosphorylates both RNA pol II subunit Rpo21p to affect transcription and pre-mRNA 3' end processing, and ribosomal protein Rps2p to increase translational fidelity; relocalizes to the cytosol in response to hypoxia
YMR038C	2232.04	-0.816267	0.18661	-4.3742	1.2188e-05	0.000590255	Copper chaperone for superoxide dismutase Sod1p; involved in oxidative stress protection; Met-X-Cys-X2-Cys motif within the N-terminal portion is involved in insertion of copper into Sod1p under conditions of copper deprivation; required for regulation of yeast copper genes in response to DNA-damaging agents; protein abundance increases in response to DNA replication stress
YHR182W	634.948	0.671453	0.153733	4.36766	1.25584e-05	0.000596619	Protein of unknown function; green fluorescent protein (GFP)-fusion protein localizes to the cell periphery and cytoplasm; relocalizes from bud neck to cytoplasm upon DNA replication stress
YOR316C	1933.19	-0.891193	0.203974	-4.36914	1.24737e-05	0.000596619	Vacuolar transporter that mediates zinc transport into the vacuole; overexpression confers resistance to cobalt and rhodium; protein abundance increases in response to DNA replication stress; COT1 has a paralog, ZRC1, that arose from the whole genome duplication
YIL156W	777.341	-0.637541	0.146061	-4.36489	1.27186e-05	0.000599753	Ubiquitin-specific protease that cleaves ubiquitin-protein fusions; UBP7 has a paralog, UBP11, that arose from the whole genome duplication
YNR010W	254.912	0.841146	0.192927	4.35992	1.30111e-05	0.000609034	Subunit of the RNA polymerase II mediator complex; associates with core polymerase subunits to form the RNA polymerase II holoenzyme; component of the Middle domain of mediator; required for regulation of RNA polymerase II activity; relocalizes to the cytosol in response to hypoxia
YKR103W	436.196	-1.71948	0.394898	-4.35423	1.33533e-05	0.000620489	Putative transporter of the MRP subfamily; adjacent ORFs YKR103W and YKR104W are merged in different strain backgrounds; MRP stands for multidrug resistance-associated protein
YJL117W	2699.2	-0.797901	0.183581	-4.34632	1.38443e-05	0.000638642	Endoplasmic reticulum (ER) resident protein; required for ER exit of the high-affinity phosphate transporter Pho84p, specifically required for packaging of Pho84p into COPII vesicles; protein abundance increases in response to DNA replication stress
YGR142W	27024.4	2.34071	0.539461	4.33897	1.43151e-05	0.00064176	v-SNARE binding protein; facilitates specific protein retrieval from a late endosome to the Golgi; modulates arginine uptake, possible role in mediating pH homeostasis between the vacuole and plasma membrane H(+)-ATPase; contributes to prion curing; BTN2 has a paralog, CUR1, that arose from the whole genome duplication
YIL001W	760.255	0.783696	0.180579	4.33991	1.42542e-05	0.00064176	Putative protein of unknown function; contains a BTB/POZ domain which generally function in protein interactions; deletion slightly improved competitive fitness in rich media; GFP-tagged protein is localized to the cytoplasm
YKL013C	1922.13	-0.957457	0.220538	-4.34147	1.41536e-05	0.00064176	Subunit of the ARP2/3 complex; ARP2/3 is required for the motility and integrity of cortical actin patches
YKL033W	826.974	0.407852	0.0939906	4.33929	1.42944e-05	0.00064176	Subunit of the ASTRA complex, involved in chromatin remodeling; telomere length regulator involved in the stability or biogenesis of PIKKs such as TORC1; similar to S. pombe Tti1p; detected in highly purified mitochondria in high-throughput studies
YDR235W	942.209	0.572525	0.132559	4.31901	1.56733e-05	0.000692891	U1 snRNP protein involved in splicing; required for U1 snRNP biogenesis; contains multiple tetriatricopeptide repeats
YGL057C	371.881	0.904453	0.209357	4.32016	1.55918e-05	0.000692891	Protein of unknown function; null mutant exhibits a respiratory growth defect and synthetic interactions with prohibitin (phb1) and gem1; authentic, non-tagged protein is detected in highly purified mitochondria in high-throughput studies
YLR307C-A	84.8467	2.28238	0.529235	4.31259	1.61351e-05	0.000708389	Putative protein of unknown function
YLR227W-B	207.002	-1.8852	0.437929	-4.3048	1.67135e-05	0.000728756	Retrotransposon TYA Gag and TYB Pol genes; transcribed/translated as one unit; polyprotein is processed to make a nucleocapsid-like protein (Gag), reverse transcriptase (RT), protease (PR), and integrase (IN); similar to retroviral genes
YGR144W	540.585	1.44893	0.337104	4.29818	1.72204e-05	0.000745062	Thiazole synthase; abundant protein involved in the formation of the thiazole moiety of thiamine during thiamine biosynthesis; acts more as a co-substrate rather than an enzyme by providing the sulphur source for thiazole formation; undergoes a single turnover only; required for mitochondrial genome stability in response to DNA damaging agents
YLR304C	9123.86	-0.674151	0.156893	-4.29688	1.73216e-05	0.000745062	Aconitase; required for the tricarboxylic acid (TCA) cycle and also independently required for mitochondrial genome maintenance; phosphorylated; component of the mitochondrial nucleoid; mutation leads to glutamate auxotrophy
YIR011C	2068.41	0.540762	0.126044	4.29026	1.78465e-05	0.000762489	Protein required for localizing proteasomes to the nucleus; involved in cotranslational protein degradation; mediates interaction between nuclear import factor Srp1p and the proteasome; Sts1p and Srp1p couple proteasomes to nascent polypeptides emerging from the ribosome for cotranslational degradation; involved in ubiquitin-mediated protein degradation
YOR235W	46.1584	1.84246	0.430008	4.2847	1.82983e-05	0.000771437	Dubious open reading frame; unlikely to encode a functional protein, based on available experimental and comparative sequence data; null mutant displays increased levels of spontaneous Rad52 foci
tE(UUC)G1	82.6844	2.50307	0.584011	4.28599	1.81925e-05	0.000771437	Glutamate tRNA (tRNA-Glu), predicted by tRNAscan-SE analysis; thiolation of uridine at wobble position (34) requires Ncs6p; can mutate to become a missense suppressor tRNA that inserts glutamate residues at lysine codons; target of K. lactis zymocin
YBR234C	3112.2	-0.812724	0.190032	-4.27677	1.89625e-05	0.000794179	Subunit of the ARP2/3 complex; ARP2/3 is required for the motility and integrity of cortical actin patches
YNL117W	264.541	1.58233	0.370838	4.26691	1.982e-05	0.000824668	Malate synthase, enzyme of the glyoxylate cycle; involved in utilization of non-fermentable carbon sources; expression is subject to carbon catabolite repression; localizes in peroxisomes during growth on oleic acid, otherwise cytosolic; can accept butyryl-CoA as acyl-CoA donor in addition to traditional substrate acetyl-CoA
YMR059W	263.494	0.91385	0.215053	4.24942	2.14326e-05	0.000885972	Subunit of the tRNA splicing endonuclease; tRNA splicing endonuclease is composed of Sen2p, Sen15p, Sen34p, and Sen54p
RPR1	2465.8	2.48797	0.58781	4.23261	2.30992e-05	0.000932977	RNA component of nuclear RNase P; nuclear RNase P cleaves tRNA precursors to generate mature 5' ends and facilitates turnover of nuclear RNAs; may be responsible for recognition of substrate tRNAs
YGL039W	1140.06	-1.25619	0.296828	-4.23206	2.31559e-05	0.000932977	Oxidoreductase shown to reduce carbonyl compounds to chiral alcohols
YGR091W	565.726	0.665336	0.157179	4.23299	2.30602e-05	0.000932977	Splicing factor; component of the U4/U6-U5 snRNP complex
YNL036W	6269.72	2.12456	0.501957	4.23255	2.31062e-05	0.000932977	Carbonic anhydrase; metalloenzyme that catalyzes CO2 hydration to bicarbonate, which is an important metabolic substrate, and protons; not expressed under conditions of high CO2, such as inside a growing colony, but transcription is induced in response to low CO2 levels, such as on the colony surface in ambient air; poorly transcribed under aerobic conditions and at an undetectable level under an…
YKL120W	1976.99	1.29847	0.30693	4.2305	2.33171e-05	0.000933563	Mitochondrial inner membrane transporter; transports oxaloacetate, sulfate, thiosulfate, and isopropylmalate; member of the mitochondrial carrier family
YGR030C	382.64	0.809837	0.191703	4.22443	2.39541e-05	0.000953074	Subunit of both RNase MRP and nuclear RNase P; forms a soluble heterodimer with Pop7p that binds P3 domain of RNase MRP and RNase P RNAs; RNase MRP cleaves pre-rRNA, while nuclear RNase P cleaves tRNA precursors to generate mature 5' ends and facilitates turnover of nuclear RNAs; relocalizes to the cytosol in response to hypoxia
YLR181C	907.12	-0.424486	0.100545	-4.22184	2.42317e-05	0.000958129	Multivesicular body (MVB) protein; involved in endosomal protein sorting; regulates Vps4p activity by promoting its oligomerization; has an N-terminal Vps60- and Did2- binding domain, a linker region, and a C-terminal Vps4p binding domain
YJR112W-A	531.779	-0.693263	0.164417	-4.21648	2.48148e-05	0.000975129	Putative protein of unknown function; identified based on homology to <i>Ashbya gossypii</i>
YKR070W	817.833	-0.719628	0.171256	-4.20205	2.64506e-05	0.00103303	Putative protein of unknown function; the authentic, non-tagged protein is detected in highly purified mitochondria in high-throughput studies
YPL075W	2491.71	-0.665834	0.159195	-4.1825	2.88323e-05	0.00111919	Transcriptional activator of genes involved in glycolysis; DNA-binding protein that interacts and functions with the transcriptional activator Gcr2p
YDR261C	1637.69	-1.23528	0.295537	-4.1798	2.91768e-05	0.0011257	Exo-1,3-beta-glucanase; involved in cell wall beta-glucan assembly; may be anchored to the plasma membrane via a glycosylphosphatidylinositol (GPI) anchor
YGR240C	14677.4	-0.763921	0.183923	-4.15349	3.2744e-05	0.00123342	Alpha subunit of heterooctameric phosphofructokinase; involved in glycolysis, indispensable for anaerobic growth, activated by fructose-2,6-bisphosphate and AMP, mutation inhibits glucose induction of cell cycle-related genes
YNL254C	976.231	0.888635	0.21394	4.15366	3.27192e-05	0.00123342	Protein of unknown function; null mutation suppresses cdc13-1 temperature sensitivity; (GFP)-fusion protein localizes to both the cytoplasm and the nucleus
YOL128C	381.27	1.11586	0.268641	4.15373	3.27094e-05	0.00123342	Protein kinase related to mammalian GSK-3 glycogen synthase kinases; GSK-3 homologs (Mck1p, Rim11p, Mrk1p, Ygk3p) are involved in control of Msn2p-dependent transcription of stress responsive genes and in protein degradation; YGK3 has a paralog, MCK1, that arose from the whole genome duplication
YOR222W	2614.16	0.916411	0.220481	4.15643	3.23263e-05	0.00123342	Mitochondrial inner membrane transporter; exports 2-oxoadipate and 2-oxoglutarate from the mitochondrial matrix to the cytosol for use in lysine and glutamate biosynthesis and in lysine catabolism; ODC2 has a paralog, ODC1, that arose from the whole genome duplication
YBL022C	2597.82	-0.502807	0.121468	-4.13941	3.48208e-05	0.00130393	ATP-dependent Lon protease; involved in degradation of misfolded proteins in mitochondria; required for biogenesis and maintenance of mitochondria
YOR279C	520.494	0.6418	0.155174	4.13599	3.53422e-05	0.00131572	Component of the Sum1p-Rfm1p-Hst1p complex; Rfm1p tethers the Hst1p histone deacetylase to the DNA-binding protein Sum1p; complex is involved in transcriptional repression of middle sporulation genes and in initiation of DNA replication
YJR056C	750.283	0.612965	0.148473	4.12847	3.65182e-05	0.0013516	Protein of unknown function; green fluorescent protein (GFP)-fusion protein localizes to both the cytoplasm and the nucleus; relative distribution to the nucleus increases upon DNA replication stress
YGL022W	4488.25	-0.625214	0.151683	-4.12184	3.75861e-05	0.00137513	Subunit of the oligosaccharyltransferase complex of the ER lumen; complex catalyzes asparagine-linked glycosylation of newly synthesized proteins; forms a subcomplex with Ost3p and Ost4p and is directly involved in catalysis
YNL071W	7760.46	-0.945272	0.229298	-4.12245	3.74858e-05	0.00137513	Dihydrolipoamide acetyltransferase component (E2) of the PDC; the pyruvate dehydrogenase complex (PDC) catalyzes the oxidative decarboxylation of pyruvate to acetyl-CoA
YJR027W	163.867	-1.54706	0.375643	-4.11843	3.81459e-05	0.00138764	Retrotransposon TYA Gag and TYB Pol genes; transcribed/translated as one unit; polyprotein is processed to make a nucleocapsid-like protein (Gag), reverse transcriptase (RT), protease (PR), and integrase (IN); similar to retroviral genes
Q0085	7.30991	2.16776	0.526533	4.11706	3.83743e-05	0.00138802	Subunit a of the F0 sector of mitochondrial F1F0 ATP synthase; mitochondrially encoded; translation is specifically activated by Atp22p; ATP6 and ATP8 mRNAs are not translated in the absence of the F1 sector of ATPase
YEL059W	134.032	1.20406	0.292831	4.1118	3.9258e-05	0.00141196	Dubious open reading frame unlikely to encode a functional protein; mutant is hypersensitive to hygromycin B indicative of defects in vacuolar trafficking
YPR079W	910.309	-0.657615	0.160018	-4.10963	3.96291e-05	0.0014173	Membrane protein; has similarity to mammalian mannose-6-phosphate receptors; possibly functions as a sorting receptor in the delivery of vacuolar hydrolases; protein abundance increases in response to DNA replication stress
YKL149C	706.15	0.60143	0.146831	4.09606	4.20237e-05	0.00149454	RNA lariat debranching enzyme; catalyzes debranching of lariat introns formed during pre-mRNA splicing; required for efficient Ty1 transposition; knockdown of human homolog Dbr1 rescues toxicity of RNA-binding proteins TDP-43 and FUS which are implicated in amyotrophic lateral sclerosis (ALS), suggests potential therapeutic target for ALS and related TDP-43 proteinopathies
YGL255W	10765.9	1.56599	0.38251	4.09399	4.24015e-05	0.0014996	High-affinity zinc transporter of the plasma membrane; responsible for the majority of zinc uptake; transcription is induced under low-zinc conditions by the Zap1p transcription factor
YBR182C	390.392	1.1214	0.274123	4.09087	4.29762e-05	0.00151153	Putative transcription factor of the MADS-box family; involved in regulating the response to osmotic stress; SMP1 has a paralog, RLM1, that arose from the whole genome duplication
YDR261W-B	95.6544	-1.12882	0.276219	-4.08667	4.37618e-05	0.0015307	Retrotransposon TYA Gag and TYB Pol genes; transcribed/translated as one unit; polyprotein is processed to make a nucleocapsid-like protein (Gag), reverse transcriptase (RT), protease (PR), and integrase (IN); similar to retroviral genes
YOL126C	5279.39	-1.02546	0.251045	-4.08475	4.41244e-05	0.00153495	Cytoplasmic malate dehydrogenase; one of three isozymes that catalyze interconversion of malate and oxaloacetate; involved in the glyoxylate cycle and gluconeogenesis during growth on two-carbon compounds; interacts with Pck1p and Fbp1
YAR033W	118.789	-0.778694	0.190755	-4.08216	4.46194e-05	0.00154373	Putative integral membrane protein, involved in vesicle formation; forms complex with Mst27p; member of DUP240 gene family; binds COPI and COPII vesicles; MST28 has a paralog, MST27, that arose from a segmental duplication
YNL154C	3417.51	-0.4504	0.110393	-4.07998	4.50396e-05	0.00154985	Palmitoylated plasma membrane-bound casein kinase I (CK1) isoform; shares redundant functions with Yck1p in morphogenesis, proper septin assembly, endocytic trafficking, and glucose sensing; stabilized by Sod1p binding in the presence of glucose and oxygen, causing glucose repression of respiratory metabolism; YCK2 has a paralog, YCK1, that arose from the whole genome duplication
YLR023C	3440.68	0.779293	0.191883	4.0613	4.88e-05	0.00167022	Membrane protein involved in zinc ion homeostasis; member of the four-protein IZH family, expression induced by zinc deficiency; deletion reduces sensitivity to elevated zinc and shortens lag phase, overexpression reduces Zap1p activity
YJR103W	2383.57	-0.896606	0.220938	-4.05818	4.94561e-05	0.00168362	Minor CTP synthase isozyme (see also URA7); catalyzes the ATP-dependent transfer of the amide nitrogen from glutamine to UTP, forming CTP, the final step in de novo biosynthesis of pyrimidines; involved in phospholipid biosynthesis; capable of forming cytoplasmic filaments termed cytoophidium, especially during conditions of glucose depletion; URA8 has a paralog, URA7, that arose from the whole g…
YJR048W	607.165	1.4319	0.35347	4.05098	5.10038e-05	0.00172707	Cytochrome c, isoform 1; electron carrier of the mitochondrial intermembrane space that transfers electrons from ubiquinone-cytochrome c oxidoreductase to cytochrome c oxidase during cellular respiration; mutations in human homolog cause insulin-responsive hyperglycemia; CYC1 has a paralog, CYC7, that arose from the whole genome duplication
YBR127C	10938.5	-0.796742	0.196805	-4.04838	5.15736e-05	0.00173713	Subunit B of V1 peripheral membrane domain of vacuolar H+-ATPase; an electrogenic proton pump found throughout the endomembrane system; contains nucleotide binding sites; also detected in the cytoplasm; protein abundance increases in response to DNA replication stress
YPR071W	460.425	0.514331	0.127264	4.04146	5.31196e-05	0.00177978	Putative membrane protein; YPR071W is not an essential gene; YPR071W has a paralog, YIL029C, that arose from a single-locus duplication
YKR039W	1331.74	1.69915	0.420817	4.03775	5.39655e-05	0.00179866	General amino acid permease; Gap1p senses the presence of amino acid substrates to regulate localization to the plasma membrane when needed; essential for invasive growth
YKL106W	1045.73	0.793488	0.196774	4.03249	5.51888e-05	0.00182985	Mitochondrial aspartate aminotransferase; catalyzes the conversion of oxaloacetate to aspartate in aspartate and asparagine biosynthesis
YJR095W	155.244	1.34431	0.333616	4.02953	5.58882e-05	0.00184344	Mitochondrial succinate-fumarate transporter; transports succinate into and fumarate out of the mitochondrion; required for ethanol and acetate utilization
YPL019C	4085.1	-1.60048	0.397605	-4.02529	5.69041e-05	0.00186728	Subunit of vacuolar transporter chaperone (VTC) complex; involved in membrane trafficking, vacuolar polyphosphate accumulation, microautophagy and non-autophagic vacuolar fusion; VTC3 has a paralog, VTC2, that arose from the whole genome duplication
YER145C-A	37.6095	-1.25521	0.312218	-4.02029	5.81278e-05	0.00189765	Dubious open reading frame; unlikely to encode a functional protein, based on available experimental and comparative sequence data; almost completely overlaps verified ORF LSM5/YER146W
YML107C	679.859	0.465207	0.115937	4.01257	6.006e-05	0.00195072	Protein required for nuclear retention of unspliced pre-mRNAs; required along with Mlp1p and Pml1p; anchored to nuclear pore complex via Mlp1p and Mlp2p; found with the subset of nuclear pores farthest from the nucleolus; may interact with ribosomes
snR78	17.5414	2.00663	0.50077	4.00709	6.14726e-05	0.00198647	C/D box small nucleolar RNA (snoRNA); guides 2'-O-methylation of large subunit (LSU) rRNA at position U2421
snR35	416.195	1.5284	0.382062	4.00039	6.32369e-05	0.00203316	H/ACA box small nucleolar RNA (snoRNA); predicted to guide pseudouridylation of small subunit (SSU) rRNA at position 1191
YDL070W	3973.6	0.758048	0.189899	3.99185	6.55591e-05	0.00209723	Protein involved in transcription initiation; acts at TATA-containing promoters; associates with the basal transcription factor TFIID; contains two bromodomains; corresponds to the C-terminal region of mammalian TAF1; redundant with Bdf1p; protein abundance increases in response to DNA replication stress; BDF2 has a paralog, BDF1, that arose from the whole genome duplication
YJR055W	281.821	1.07685	0.269869	3.99026	6.60006e-05	0.0021008	Protein of unknown function; required for growth at high temperature
YDR182W	1453.2	-0.433138	0.108835	-3.97978	6.89793e-05	0.00218041	Putative lipid phosphatase of the endoplasmic reticulum; shows Mn2+ dependence and may affect Ca2+ signaling; mutants display actin and general growth defects and pleiotropic defects in cell cycle progression and organelle distribution
YPL042C	1316.46	0.728228	0.183015	3.97907	6.91868e-05	0.00218041	Cyclin-dependent protein kinase; component of RNA polymerase II holoenzyme; involved in phosphorylation of the RNA polymerase II C-terminal domain; involved in glucose repression
YBR221C	5477.85	-0.805897	0.202752	-3.97479	7.04415e-05	0.00220902	E1 beta subunit of the pyruvate dehydrogenase (PDH) complex; PDH is an evolutionarily conserved multi-protein complex found in mitochondria
YDL205C	1547.47	-0.665168	0.167634	-3.96797	7.24877e-05	0.00226204	Porphobilinogen deaminase; catalyzes the conversion of 4-porphobilinogen to hydroxymethylbilane, the third step in heme biosynthesis; localizes to the cytoplasm and nucleus; expression is regulated by Hap2p-Hap3p, but not by levels of heme
YPL159C	1512.7	0.564909	0.142411	3.96675	7.2859e-05	0.00226254	Mitochondrial protein; required for respiratory growth under some conditions and for stability of the mitochondrial genome
YAR071W	135.615	-2.17145	0.548084	-3.96189	7.43588e-05	0.00227039	One of three repressible acid phosphatases; glycoprotein that is transported to the cell surface by the secretory pathway; induced by phosphate starvation and coordinately regulated by PHO4 and PHO2; PHO11 has a paralog, PHO12, that arose from a segmental duplication
YIR037W	1904.04	-1.13463	0.28647	-3.96073	7.47206e-05	0.00227039	Thiol peroxidase; functions as a hydroperoxide receptor to sense intracellular hydroperoxide levels and transduce a redox signal to the Yap1p transcription factor; HYR1 has a paralog, GPX1, that arose from the whole genome duplication
YJL055W	2656.9	-0.773838	0.195405	-3.96017	7.4895e-05	0.00227039	Putative protein of unknown function; functions together with HAM1 to mediate resistance to 5-FU; specifically reduces the incorporation of 5-FU into RNA, without affecting uptake or incorporation of uracil into RNA; proposed to be involved in the metabolism of purine and pyrimidine base analogues; deletion mutants are sensitive to HAP and AHA
YKL089W	499.458	0.711152	0.179546	3.96083	7.46892e-05	0.00227039	Protein required for structural integrity of elongating spindles; localizes to the kinetochore; interacts with histones H2A, H2B, and H4; phosphorylated by Ipl1p; orthologous to human centromere constitutive-associated network (CCAN) subunit CENP-C and fission yeast cnp3
YPL033C	84.3899	1.70846	0.431087	3.96315	7.3968e-05	0.00227039	Protein of unknown function; involved in regulation of dNTP production; null mutant suppresses the lethality of lcd1 and rad53 mutations; expression is induced by Kar4p
YDR304C	3155.08	-0.924861	0.233681	-3.95779	7.56461e-05	0.00228229	Peptidyl-prolyl cis-trans isomerase (cyclophilin) of the ER; catalyzes the cis-trans isomerization of peptide bonds N-terminal to proline residues; transcriptionally induced in response to unfolded proteins in the ER; CPR5 has a paralog, CPR2, that arose from the whole genome duplication
YOR097C	537.241	-0.680214	0.172088	-3.95272	7.72688e-05	0.00232025	Putative protein of unknown function; identified as interacting with Hsp82p in a high-throughput two-hybrid screen; YOR097C is not an essential gene
YNL142W	870.998	1.34141	0.339626	3.94967	7.82586e-05	0.00233894	Ammonium permease involved in regulation of pseudohyphal growth; belongs to a ubiquitous family of cytoplasmic membrane proteins that transport only ammonium (NH4+); expression is under the nitrogen catabolite repression regulation
YLR063W	510.875	1.45709	0.369051	3.9482	7.8742e-05	0.00234239	Methyltransferase required for m3U2843 methylation of the 25S rRNA; S-adenosylmethionine-dependent; green fluorescent protein (GFP)-fusion protein localizes to the cytoplasm; YLR063W is not an essential gene
YHL012W	605.382	1.05494	0.267799	3.93931	8.17148e-05	0.00241952	Putative UTP glucose-1-phosphate uridylyltransferase; YHL012W has a paralog, UGP1, that arose from the whole genome duplication
YGR093W	1007.37	0.536935	0.136462	3.93467	8.33101e-05	0.00245533	Splicing factor that modulates turnover of branched RNAs by Dbr1p; interacts with spliceosomal components and branched RNA splicing products; enhances Dbr1p debranching in vitro; conserved protein with domain organization identical from yeast to human; N-terminal homology to Dbr1p N-terminus, but Dbr1p catalytic residues not conserved; relocalizes to the cytosol in response to hypoxia
YNL162W-A	126.066	1.4629	0.372091	3.93155	8.43999e-05	0.00247599	Putative protein of unknown function; identified by homology
YER007W	458.037	0.746887	0.190193	3.927	8.60122e-05	0.00251172	Microtubule effector required for tubulin heterodimer formation; binds alpha-tubulin, required for normal microtubule function, null mutant exhibits cold-sensitive microtubules and sensitivity to benomyl
tY(GUA)D	106.446	2.35117	0.599106	3.92447	8.69195e-05	0.00252662	Tyrosine tRNA (tRNA-Tyr), predicted by tRNAscan-SE analysis; can mutate to suppress ochre nonsense mutations
YOR244W	1113.31	0.495579	0.126378	3.92141	8.80309e-05	0.00254729	Catalytic subunit of the histone acetyltransferase complex (NuA4); acetylates four conserved internal lysines of histone H4 N-terminal tail and can acetylate histone H2A; master regulator of cellular acetylation balance; required for cell cycle progression and transcriptional silencing at the rDNA locus and regulation of autophagy; human ortholog TIP60/KAT5 is implicated in cancer and other disea…
YER057C	1668.19	-0.977021	0.249333	-3.91854	8.90881e-05	0.00256622	Member of the p14.5 protein family; functionally complements Mmf1p function when targeted to mitochondria; heat shock inducible; high-dosage growth inhibitor; forms a homotrimer in vitro; HMF1 has a paralog, MMF1, that arose from the whole genome duplication
YML080W	631.97	1.36157	0.347792	3.91489	9.04451e-05	0.00259357	Dihydrouridine synthase; member of a widespread family of conserved proteins including Smm1p, Dus3p, and Dus4p; modifies pre-tRNA(Phe) at U17
YNL126W	527.827	0.88521	0.22656	3.90718	9.33788e-05	0.00266569	Component of the microtubule-nucleating Tub4p (gamma-tubulin) complex; interacts with Spc110p at the spindle pole body (SPB) inner plaque and with Spc72p at the SPB outer plaque
YDL146W	782.55	-0.810109	0.207944	-3.8958	9.78753e-05	0.00278158	Protein involved in the regulation of endocytosis; transiently recruited to actin cortical patches in a SLA1-dependent manner after late coat component assembly; GFP-fusion protein localizes to the periphery, cytoplasm, bud, and bud neck
YKR063C	996.491	0.467246	0.119972	3.89462	9.83525e-05	0.00278272	Protein required for pre-rRNA processing at both ends of ITS2; functions with Grc3p in a conserved mechanism to modulate rRNA processing and ribosome biogenesis; may coordinate the action of the Rat1p-Rai1p exoRNAse; required for the G1/S cell cycle transition; human ortholog is Las1L; mutants require the SSD1-v allele for viability
Q0055	52.7546	1.77619	0.457078	3.88596	0.000101924	0.0028334	Reverse transcriptase required for splicing of the COX1 pre-mRNA; encoded by a mobile group II intron within the mitochondrial COX1 gene
YBR095C	869.513	0.469026	0.120638	3.88788	0.000101122	0.0028334	Component of the histone deacetylase Rpd3L complex; possibly involved in cell fusion and invasive growth; relocalizes to the cytosol in response to hypoxia
YBR184W	180.709	1.45364	0.374044	3.88627	0.000101796	0.0028334	Putative protein of unknown function; YBR184W is not an essential gene
YGR079W	1773.06	1.57501	0.405184	3.88715	0.000101427	0.0028334	Putative protein of unknown function; YGR079W is not an essential gene
YDR374C	270.738	2.09586	0.540363	3.87861	0.000105053	0.0028993	Posttranscriptional regulator of phosphate metabolism; facilitates PHO4 mRNA degradation by interacting with Pop2p; regulates PHO4 mRNA stability by binding to PHO4's 3'UTR in a phosphate-dependent manner; contains highly conserved YTH (YT521-B Homology) domain that exhibits RNA-binding activity; functional homolog of human YTHDF2
YMR141W-A	186.749	1.48022	0.381671	3.87826	0.000105206	0.0028993	Dubious open reading frame; unlikely to encode a functional protein, based on available experimental and comparative sequence data; overlaps the verified gene RPL13B/YMR142C
YGR232W	827.871	-0.644142	0.166341	-3.87242	0.000107759	0.00295687	Assembly chaperone for the 19S proteasome regulatory particle base; proteasome-interacting protein involved in the assembly of the base subcomplex of the 19S proteasomal regulatory particle (RP); ortholog of human oncoprotein gankyrin, which interacts with the Rb tumor suppressor and CDK4/6
YDR111C	1237.46	1.10656	0.286324	3.86473	0.000111211	0.00303848	Catalytically inactive alanine transaminase; expression is repressed in the presence of alanine and repression is mediated by Nrg1p; ALT2 has a paralog, ALT1, that arose from the whole genome duplication
YER075C	1687.99	0.85423	0.221217	3.86149	0.000112696	0.0030659	Phosphotyrosine-specific protein phosphatase; involved in the inactivation of mitogen-activated protein kinase (MAPK) during osmolarity sensing; dephosporylates Hog1p MAPK and regulates its localization; localized to the cytoplasm
YPL273W	2649.8	-1.02247	0.265069	-3.85737	0.000114614	0.00310481	S-adenosylmethionine-homocysteine methyltransferase; functions along with Mht1p in the conversion of S-adenosylmethionine (AdoMet) to methionine to control the methionine/AdoMet ratio; SAM4 has a paralog, YMR321C, that arose from a single-locus duplication
YPL162C	720.774	0.452305	0.11731	3.85563	0.000115433	0.00311375	Putative protein of unknown function; green fluorescent protein (GFP)-fusion protein localizes to the membrane of vacuole with cell cycle-correlated morphology
YDR294C	2420.48	-0.513746	0.133569	-3.84631	0.00011991	0.00322088	Dihydrosphingosine phosphate lyase; regulates intracellular levels of sphingolipid long-chain base phosphates (LCBPs), degrades phosphorylated long chain bases, prefers C16 dihydrosphingosine-l-phosphate as a substrate
YOL141W	251.073	1.53992	0.401181	3.83847	0.000123801	0.00331142	AdoMet-dependent tRNA methyltransferase; also involved in methoxycarbonylation; required for the synthesis of wybutosine (yW), a modified guanosine found at the 3'-position adjacent to the anticodon of phe-tRNA; similarity to Ppm1p
YOR270C	8807.06	-0.65914	0.171842	-3.83573	0.000125191	0.00333459	Subunit a of vacuolar-ATPase V0 domain; one of two isoforms (Vph1p and Stv1p); Vph1p is located in V-ATPase complexes of the vacuole while Stv1p is located in V-ATPase complexes of the Golgi and endosomes; relative distribution to the vacuolar membrane decreases upon DNA replication stress
YDR328C	1569.15	-0.810641	0.21157	-3.83155	0.000127338	0.00336611	Evolutionarily conserved kinetochore protein; part of multiple protein complexes, including the SCF ubiquitin ligase complex, the CBF3 complex that binds centromeric DNA, and the RAVE complex that regulates assembly of the V-ATPase; protein abundance increases in response to DNA replication stress
YER065C	1529.54	1.26139	0.329227	3.83137	0.000127432	0.00336611	Isocitrate lyase; catalyzes the formation of succinate and glyoxylate from isocitrate, a key reaction of the glyoxylate cycle; expression of ICL1 is induced by growth on ethanol and repressed by growth on glucose
YMR002W	5521.32	0.974431	0.254469	3.82927	0.000128523	0.00338091	Mitochondrial intermembrane space protein; required for normal oxygen consumption; contains twin cysteine-x9-cysteine motifs; protein abundance increases in response to DNA replication stress
YJL218W	209.143	-1.19081	0.311281	-3.82551	0.0001305	0.00341879	Putative acetyltransferase; similar to bacterial galactoside O-acetyltransferases; induced by oleate in an OAF1/PIP2-dependent manner; promoter contains an oleate response element consensus sequence; non-essential gene
YMR237W	2012.59	-0.642703	0.168479	-3.81474	0.000136329	0.00355684	Member of the ChAPs family (Chs5p-Arf1p-binding proteins); members include Bch1p, Bch2p, Bud7p, and Chs6p; ChAPs family proteins form the exomer complex with Chs5p to mediate export of specific cargo proteins from the Golgi to the plasma membrane; may interact with ribosomes; protein abundance increases and forms cytoplasmic foci in response to DNA replication stress; BCH1 has a paralog, BUD7, th…
YDR065W	492.709	0.67412	0.176781	3.8133	0.000137125	0.00356301	Protein of unknown function; required for vacuolar acidification and mitochondrial genome maintenance; the authentic, non-tagged protein is detected in highly purified mitochondria in high-throughput studies
YGR192C	143792	-1.29775	0.340551	-3.81074	0.000138553	0.00358549	Glyceraldehyde-3-phosphate dehydrogenase (GAPDH), isozyme 3; involved in glycolysis and gluconeogenesis; tetramer that catalyzes the reaction of glyceraldehyde-3-phosphate to 1,3 bis-phosphoglycerate; detected in the cytoplasm and cell wall; GAPDH-derived antimicrobial peptides secreted by S. cerevisiae are active against a wide variety of wine-related yeasts and bateria; TDH3 has a paralog, TDH2…
YML109W	852.199	0.803095	0.211042	3.80538	0.000141584	0.00364909	Protein with a role in regulating Swe1p-dependent polarized growth; involved in maintenance of Cdc55p in the cytoplasm where it promotes mitotic entry; interacts with silencing proteins at the telomere; implicated in the mitotic exit network through regulation of Cdc14p localization; ZDS2 has a paralog, ZDS1, that arose from the whole genome duplication
YBL098W	1004.96	1.19596	0.314435	3.80353	0.000142649	0.00365149	Kynurenine 3-mono oxygenase; required for the de novo biosynthesis of NAD from tryptophan via kynurenine; expression regulated by Hst1p; putative therapeutic target for Huntington disease
YHR098C	2330.09	-0.540066	0.142039	-3.80225	0.000143389	0.00365149	Component of the Sec23p-Sfb3p heterodimer of the COPII vesicle coat; COPII coat is required for cargo selection during vesicle formation in ER to Golgi transport; homologous to Sec24p and Sfb2p
YKL219W	541.934	-0.519057	0.136514	-3.80223	0.000143398	0.00365149	Protein of unknown function; member of the DUP380 subfamily of conserved, often subtelomerically-encoded proteins
YCR048W	1332.17	-0.821422	0.216442	-3.79511	0.000147579	0.00374297	Acyl-CoA:sterol acyltransferase; endoplasmic reticulum enzyme that contributes the major sterol esterification activity in the absence of oxygen; ARE1 has a paralog, ARE2, that arose from the whole genome duplication
YIL160C	1121.24	2.06003	0.542996	3.79382	0.000148348	0.00374754	3-ketoacyl-CoA thiolase with broad chain length specificity; cleaves 3-ketoacyl-CoA into acyl-CoA and acetyl-CoA during beta-oxidation of fatty acids
YBR229C	1494.67	-0.681616	0.179735	-3.79234	0.000149232	0.00375498	Glucosidase II catalytic subunit; required for normal cell wall synthesis; mutations in rot2 suppress tor2 mutations, and are synthetically lethal with rot1 mutations
YJR044C	818.999	-0.611081	0.16154	-3.78285	0.000155044	0.0038668	Late endosomal protein involved in late endosome to vacuole transport; functional homolog of human obesity receptor gene-related protein (OB-RGRP)
YOR154W	1043.47	0.750337	0.19839	3.78212	0.000155498	0.0038668	Glycosylated integral ER membrane protein of unknown function; forms an ER-membrane associated protein complex with Emp65p; member of the SUN-like family of proteins; genetic interactions suggest a role in folding of ER membrane proteins; required for nuclear envelope localization of Mps3p
snR6	58.1462	2.19064	0.579184	3.78228	0.000155397	0.0038668	U6 spliceosomal RNA (U6 snRNA); mediates catalysis of pre-mRNA splicing by the spliceosome; interacts with U4; homology to U6 snRNA, interacts with snr14
YPL111W	11295	1.8224	0.482799	3.77465	0.000160235	0.00396908	Arginase, catabolizes arginine to ornithine and urea; expression responds to both induction by arginine and nitrogen catabolite repression; disruption decreases production of carcinogen ethyl carbamate during wine fermentation and also enhances freeze tolerance
YIR006C	4081.39	-0.630906	0.167269	-3.77181	0.000162067	0.00398707	Part of actin cytoskeleton-regulatory complex Pan1p-Sla1p-End3p; associates with actin patches on cell cortex; promotes protein-protein interactions essential for endocytosis; binds to and activates Arp2/3 complex in vitro; phosphorylation of Thr-1225 is regulated by MAPK Hog1p in response to osmotic stress; previously thought to be a subunit of poly(A) ribonuclease
YPR113W	3819.52	-0.448884	0.119017	-3.77159	0.000162213	0.00398707	Phosphatidylinositol synthase; required for biosynthesis of phosphatidylinositol, which is a precursor for polyphosphoinositides, sphingolipids, and glycolipid anchors for some of the plasma membrane proteins
YOR262W	1414.58	0.579992	0.15431	3.75861	0.00017086	0.00418343	Putative GTPase with a role in biogenesis of RNA pol II and polIII; may be involved in assembly of RNA polymerases II and III and in their transport into the nucleus; contains a Gly-Pro-Asn motif in the G domain; similar to Npa3p and Gpn3p; highly conserved across species and homologous to human gene GPN2/ATPBD1B; required for establishment of sister chromatid cohesion
YLR007W	1139.99	0.423435	0.112724	3.75638	0.000172388	0.00420468	Component of the SMC5-SMC6 complex; this complex plays a key role in the removal of X-shaped DNA structures that arise between sister chromatids during DNA replication and repair
YKL125W	1829.95	0.779899	0.207821	3.75275	0.000174905	0.0042498	Protein required for transcription of rDNA by RNA polymerase I; transcription factor independent of DNA template; involved in recruitment of RNA polymerase I to rDNA; structure reveals unique HEAT repeat fold and a surface serine patch; phosphorylation of serine patch impairs cell growth and reduces RNA polymerase I binding in vitro and RNA polymerase I recruitment to the rDNA gene in vivo
YKL048C	564.854	0.970175	0.258611	3.75148	0.000175794	0.00425516	Serine/threonine protein kinase that regulates cellular morphogenesis; septin behavior, and cytokinesis; required for the regulation of other kinases, such as Kin4p; forms part of the bud neck ring
YDR243C	657.688	0.708473	0.188915	3.75022	0.000176679	0.00426038	RNA helicase in the DEAD-box family; involved in RNA isomerization at the 5' splice site and for exchange of U6 for U1 snRNA at the 5' splice site
YOR375C	10492.9	1.53509	0.410016	3.74398	0.000181127	0.00434042	NADP(+)-dependent glutamate dehydrogenase; synthesizes glutamate from ammonia and alpha-ketoglutarate; rate of alpha-ketoglutarate utilization differs from Gdh3p; expression regulated by nitrogen and carbon sources; GDH1 has a paralog, GDH3, that arose from the whole genome duplication
YPL057C	4091.48	1.04217	0.278383	3.74366	0.000181362	0.00434042	Mannosylinositol phosphorylceramide (MIPC) synthase catalytic subunit; forms a complex with regulatory subunit Csg2p; function in sphingolipid biosynthesis is overlapping with that of Csh1p; SUR1 has a paralog, CSH1, that arose from the whole genome duplication
Q0130	10.6741	2.17326	0.581616	3.7366	0.000186529	0.00441428	F0-ATP synthase subunit c (ATPase-associated proteolipid); encoded on the mitochondrial genome; mutation confers oligomycin resistance; expression is specifically dependent on the nuclear genes AEP1 and AEP2
YGL138C	29.3668	1.95339	0.522762	3.73667	0.000186473	0.00441428	Putative protein of unknown function; has no significant sequence similarity to any known protein
YIR030C	161.724	0.801044	0.214279	3.73833	0.000185248	0.00441428	Protein of unknown function; expression is sensitive to nitrogen catabolite repression and regulated by Dal80p; contains transmembrane domain
YDR121W	673.199	0.581924	0.156093	3.72807	0.000192955	0.00454946	Subunit of DNA pol epsilon and of ISW2 chromatin accessibility complex; involved in both chromosomal DNA replication and inheritance of telomeric silencing; stabilizes the interaction of Pol epsilon with primer-template DNA, positively affecting the processivity of the polymerase and exonuclease activities of Pol epsilon; interacts with extranucleosomal DNA and acts as anchor point for ISW2 compl…
YDR356W	864.501	0.649462	0.174383	3.72434	0.000195827	0.00460014	Inner plaque spindle pole body (SPB) component; ortholog of human kendrin; involved in connecting nuclear microtubules to SPB; interacts with Tub4p-complex and calmodulin; phosphorylated by Mps1p in cell cycle-dependent manner
YLR450W	1958.74	-0.788303	0.211727	-3.7232	0.000196713	0.00460394	HMG-CoA reductase; converts HMG-CoA to mevalonate, a rate-limiting step in sterol biosynthesis; one of two isozymes; overproduction induces assembly of peripheral ER membrane arrays and short nuclear-associated membrane stacks; forms foci at the nuclear periphery upon DNA replication stress; HMG2 has a paralog, HMG1, that arose from the whole genome duplication
YOR359W	1054.4	1.35794	0.36501	3.72027	0.000199009	0.00464063	Flap-structured DNA-binding and RNA-binding protein; stimulates deadenylation-dependent mRNA degradation mediated by the CCR4-NOT deadenylase complex; member of the Smaug (Smg) family of post-transcriptional regulators which bind RNA through a conserved sterile alpha motif (SAM) domain that interacts with Smg recognition element (SREs) containing transcripts; stimulates Dna2p endonuclease activity
YBL102W	1149.85	-0.755822	0.203415	-3.71567	0.000202668	0.00470065	Tetra-spanning membrane protein found mostly in the late Golgi; non-essential; can suppress some sed5 alleles; may be part of the transport machinery, but precise function is unknown; similar to mammalian syntaxin 5
YDR195W	1389.99	0.895086	0.240927	3.71518	0.00020306	0.00470065	RNA-binding protein; involved in the cleavage step of mRNA 3'-end formation prior to polyadenylation, and in snoRNA maturation; part of holo-CPF subcomplex APT, which associates with 3'-ends of snoRNA- and mRNA-encoding genes; relocalizes to the cytosol in response to hypoxia
YOR147W	1543.53	0.828835	0.223175	3.71383	0.000204143	0.00470861	Mitochondrial inner membrane protein with similarity to Mdm31p; required for normal mitochondrial morphology and inheritance; interacts genetically with MMM1, MDM10, MDM12, and MDM34
YOR381W	741.172	-1.39918	0.377437	-3.70705	0.000209689	0.00481905	Ferric reductase; reduces siderophore-bound iron prior to uptake by transporters; expression induced by low iron levels
YLL050C	5560.56	-0.923506	0.249354	-3.7036	0.000212564	0.00486755	Cofilin, involved in pH-dependent actin filament depolarization; binds both actin monomers and filaments and severs filaments; involved in the selective sorting, export of the secretory cargo from the late golgi; genetically interacts with pmr1; thought to be regulated by phosphorylation at SER4; ubiquitous and essential in eukaryotes
YBR196C	22005.6	-1.08772	0.294586	-3.69237	0.000222176	0.00506943	Glycolytic enzyme phosphoglucose isomerase; catalyzes the interconversion of glucose-6-phosphate and fructose-6-phosphate; required for cell cycle progression and completion of the gluconeogenic events of sporulation
YDR034C-D	136.928	-1.26833	0.343671	-3.69055	0.000223767	0.00508751	Retrotransposon TYA Gag and TYB Pol genes; transcribed/translated as one unit; polyprotein is processed to make a nucleocapsid-like protein (Gag), reverse transcriptase (RT), protease (PR), and integrase (IN); similar to retroviral genes
YCL051W	1279.3	-0.494102	0.134045	-3.68609	0.000227724	0.00515903	Protein involved in control of cell wall structure and stress response; direct inhibitor of the nuclear Dbf2 related (NDR) kinase Cbk1p-Mob2p; overproduction confers resistance to cell-wall degrading enzymes; exhibits genetic interactions with genes involved in the cell wall integrity pathway; <br>LRE1 has a paralog, HLR1, that arose from the whole genome duplication
YIR019C	39584	-1.38726	0.376511	-3.68452	0.000229135	0.0051607	GPI-anchored cell surface glycoprotein (flocculin); required for pseudohyphal formation, invasive growth, flocculation, and biofilms; transcriptionally regulated by the MAPK pathway (via Ste12p and Tec1p) and the cAMP pathway (via Flo8p); required for formation of fibrous interconnections between cells in a colony of a wild S. cerevisiae strain; a portion is cleaved and shed from cells, and free …
tK(UUU)D	44.8399	2.08715	0.566513	3.6842	0.000229419	0.0051607	Lysine tRNA (tRNA-Lys), predicted by tRNAscan-SE analysis; thiolation of uridine at wobble position (34) requires Ncs6p
YPR157W	1110.53	-1.60658	0.43625	-3.6827	0.000230774	0.0051729	Putative protein of unknown function; induced by treatment with 8-methoxypsoralen and UVA irradiation; null mutant is sensitive to expression of the top1-T722A allele; TDA6 has a paralog, VPS62, that arose from the whole genome duplication
YHR136C	791.716	-1.83698	0.499079	-3.68074	0.000232554	0.00519451	Protein with similarity to cyclin-dependent kinase inhibitors; downregulates low-affinity phosphate transport during phosphate limitation by targeting Pho87p to the vacuole; upstream region harbors putative hypoxia response element (HRE) cluster; overproduction suppresses a plc1 null mutation; promoter shows an increase in Snf2p occupancy after heat shock; GFP-fusion protein localizes to the cyto…
YBR010W	5740.17	1.26985	0.345288	3.67765	0.000235397	0.00520699	Histone H3; core histone protein required for chromatin assembly, part of heterochromatin-mediated telomeric and HM silencing; one of two identical histone H3 proteins (see HHT2); regulated by acetylation, methylation, and phosphorylation; H3K14 acetylation plays an important role in the unfolding of strongly positioned nucleosomes during repair of UV damage
YLR390W-A	12264.6	-0.722242	0.196309	-3.6791	0.000234054	0.00520699	Covalently linked cell wall glycoprotein; present in the inner layer of the cell wall
YOL132W	135.053	1.07577	0.292602	3.67658	0.000236384	0.00520699	1,3-beta-glucanosyltransferase; involved with Gas2p in spore wall assembly; has similarity to Gas1p; localizes to the cell wall
snR17b	232.745	2.18347	0.593814	3.67703	0.000235964	0.00520699	Small nucleolar RNA (snoRNA) U3; part of small (ribosomal) subunit (SSU) processosome; SNR17A also encodes snoRNA U3
YOR295W	384.434	0.645818	0.175703	3.67563	0.000237266	0.0052084	Subunit of UAF (upstream activation factor) complex; UAF is an RNA polymerase I specific transcription stimulatory factor composed of Uaf30p, Rrn5p, Rrn9p, Rrn10p, histones H3 and H4; targeting factor for the UAF that facilitates activation of many rDNA genes; deletion decreases cellular growth rate; UAF30 has a paralog, TRI1, that arose from the whole genome duplication
YLR113W	4325.36	-0.454934	0.12391	-3.67148	0.000241152	0.00527551	Mitogen-activated protein kinase involved in osmoregulation; controls global reallocation of RNAPII in osmotic shock; activates CDC28 by stimulating antisense RNA transcription; mediates recruitment/activation of RNAPII at Hot1p-dependent promoters; with Mrc1p defines novel S-phase checkpoint that prevent conflicts between DNA replication and transcription; nuclear form represses pseudohyphal gro…
YAL009W	495.378	-0.666269	0.181641	-3.66806	0.000244399	0.00532824	Putative regulatory subunit of Nem1p-Spo7p phosphatase holoenzyme; regulates nuclear growth by controlling phospholipid biosynthesis, required for normal nuclear envelope morphology, premeiotic replication, and sporulation
Q0250	8.61521	2.14751	0.586167	3.66365	0.000248645	0.00540229	Subunit II of cytochrome c oxidase (Complex IV); Complex IV is the terminal member of the mitochondrial inner membrane electron transport chain; one of three mitochondrially-encoded subunits
YDR113C	771.013	0.532668	0.145589	3.65871	0.000253485	0.00547011	Securin; inhibits anaphase by binding separin Esp1p; blocks cyclin destruction and mitotic exit, essential for meiotic progression and mitotic cell cycle arrest; localization is cell-cycle dependent and regulated by Cdc28p phosphorylation
YFL011W	240.98	1.93027	0.527582	3.65872	0.000253479	0.00547011	Putative hexose transporter; expressed at low levels and expression is repressed by glucose
YHR047C	1541.63	-1.26125	0.344997	-3.65583	0.00025635	0.00550933	Arginine/alanine amino peptidase; overproduction stimulates glycogen accumulation; AAP1 has a paralog, APE2, that arose from the whole genome duplication
YJR077C	4830.93	0.77241	0.211357	3.65452	0.000257663	0.00550933	Mitochondrial phosphate carrier; imports inorganic phosphate into mitochondria; functionally redundant with Pic2p but more abundant than Pic2p under normal conditions; phosphorylated
YOR338W	898.56	1.27644	0.349298	3.65429	0.000257898	0.00550933	Putative protein of unknown function; YOR338W transcription is regulated by Azf1p and its transcript is a specific target of the G protein effector Scp160p; identified as being required for sporulation in a high-throughput mutant screen; YOR338W has a paralog, FUN19, that arose from the whole genome duplication
YMR119W	841.001	-0.742085	0.203133	-3.65319	0.000259001	0.00551438	Putative integral membrane E3 ubiquitin ligase; acts with Asi2p and Asi3p to ensure the fidelity of SPS-sensor signalling by maintaining the dormant repressed state of gene expression in the absence of inducing signals; ASI1 has a paralog, ASI3, that arose from the whole genome duplication
YOL140W	2597.48	-0.836375	0.229286	-3.64773	0.000264568	0.00561414	Acetylornithine aminotransferase; catalyzes the fourth step in the biosynthesis of the arginine precursor ornithine
YBR101C	13578.9	1.71598	0.472915	3.62851	0.000285064	0.00596946	Hsp70 (Ssa1p) nucleotide exchange factor; required for the release of misfolded proteins from the Hsp70 system to the Ub-proteasome machinery for destruction; cytosolic homolog of Sil1p, which is the nucleotide exchange factor for BiP (Kar2p) in the endoplasmic reticulum; protein abundance increases in response to DNA replication stress
YGL188C	138.353	0.789993	0.217599	3.6305	0.00028287	0.00596946	Dubious open reading frame; unlikely to encode a functional protein, based on available experimental and comparative sequence data
YIL046W	2513.36	0.760807	0.209649	3.62896	0.00028457	0.00596946	F-box protein containing five copies of the WD40 motif; controls cell cycle function, sulfur metabolism, and methionine biosynthesis as part of the ubiquitin ligase complex; interacts with and regulates Met4p, localizes within the nucleus; dissociation of Met30p from SCF complex in response to cadmium stress is regulated by Cdc48p
YNL310C	440.416	-0.834866	0.230049	-3.62908	0.000284438	0.00596946	Protein co-chaperone with a zinc finger motif; essential for protein import into mitochondria; may act with Pam18p to facilitate recognition and folding of imported proteins by Ssc1p (mtHSP70) in the mitochondrial matrix; required for the maintenance of Ssc1p solubility and assists in the functional interaction of Ssc1p with substrate proteins
tD(GUC)G2	30.2555	2.02909	0.559464	3.62685	0.000286897	0.00598816	Aspartate tRNA (tRNA-Asp), predicted by tRNAscan-SE analysis
YMR185W	1244.8	1.0339	0.2852	3.62517	0.000288772	0.0060076	Protein required for the nuclear import and biogenesis of RNA pol II; conflicting evidence on whether null mutant is viable with elongated buds, or inviable; interacts with Rpb2, Rpb3, Nup116p, Nup100p and components of the R2TP complex (Rvb1p, Rvb2p, Pih1p); similar to human TMCO7 gene
YMR244W	106.469	1.29082	0.356512	3.62069	0.000293815	0.0060926	Putative protein of unknown function
YOR377W	1126.32	-0.537677	0.148886	-3.61133	0.00030463	0.00629634	Alcohol acetyltransferase; responsible for the major part of volatile acetate ester production during fermentation; main enzyme involved in terpenyl acetate synthesis; potential roles in lipid and sterol metabolism
YER008C	1824.33	-0.273076	0.0760239	-3.59197	0.000328186	0.00676126	Subunit of the exocyst complex; the exocyst mediates polarized targeting and tethering of post-Golgi secretory vesicles to sites of exocytosis prior to SNARE-mediated fusion; PtdIns[4,5]P2-binding protein that localizes to exocytic sites in a Rho1p-dependent, actin-independent manner, targeting and anchoring the exocyst to the plasma membrane with Exo70p; direct GTP Rho1p effector; required for E…
YPL209C	229.629	1.01834	0.28363	3.59038	0.000330193	0.00678068	Aurora kinase of conserved chromosomal passenger complex; mediates release on mono-oriented kinetochores from microtubules in meiosis I, also release of kinetochores from cluster at SPBs at meiosis exit; helps maintain condensed chromosomes during anaphase, early telophase; required for SPB cohesion and prevention of multipolar spindle formation; Iocalizes to nuclear foci that diffuse upon DNA re…
YBL054W	1367.5	1.30193	0.362983	3.58676	0.000334812	0.00685342	PAC motif binding protein involved in rRNA and ribosome biogenesis; subunit of the RPD3L histone deacetylase complex; Myb-like HTH transcription factor; hypophosphorylated by rapamycin treatment in a Sch9p-dependent manner; TOD6 has a paralog, DOT6, that arose from the whole genome duplication
YDR084C	597.559	-0.695195	0.194061	-3.58235	0.000340522	0.00694466	Integral membrane protein; localized to late Golgi vesicles along with the v-SNARE Tlg2p; green fluorescent protein (GFP)-fusion protein localizes to the cytoplasm in a punctate pattern
YNL277W-A	39.579	1.25707	0.350977	3.58163	0.000341451	0.00694466	Putative protein of unknown function
YER103W	43701	2.09205	0.584808	3.57733	0.000347119	0.00703745	Heat shock protein that is highly induced upon stress; plays a role in SRP-dependent cotranslational protein-membrane targeting and translocation; member of the HSP70 family; cytoplasmic protein that concentrates in nuclei upon starvation; SSA4 has a paralog, SSA3, that arose from the whole genome duplication
YLR427W	1335.69	-0.506874	0.14186	-3.57306	0.000352835	0.00713062	Cytoplasmic protein of unknown function; induced in response to mycotoxin patulin; ubiquitinated protein similar to the human ring finger motif protein RNF10; predicted to be involved in repair of alkylated DNA due to interaction with MAG1
YCL036W	912.628	1.29891	0.363742	3.57096	0.00035567	0.00714489	Protein of unknown function; identified as a high-copy suppressor of a dbp5 mutation; GFD2 has a paralog, YDR514C, that arose from the whole genome duplication
YDR021W	710.825	1.24949	0.349912	3.57088	0.000355785	0.00714489	Nucleolar protein required for maturation of 18S rRNA; member of the eIF4A subfamily of DEAD-box ATP-dependent RNA helicases
YLR012C	57.7343	2.13886	0.599194	3.56955	0.000357589	0.00715853	Putative protein of unknown function; YLR012C is not an essential gene
YOR373W	1049.14	0.794489	0.222641	3.56848	0.000359056	0.00716536	Component of the spindle pole body outer plaque; acts through the mitotic exit network to specify asymmetric spindle pole body inheritance
YPR045C	1266.28	-0.645392	0.181122	-3.5633	0.000366225	0.0072856	Protein that may have a role in transcription elongation; forms a complex with Csn12p that is recruited to transcribed genes; possibly involved in splicing based on pre-mRNA accumulation defect for many intron-containing genes
YGL242C	673.127	-1.02002	0.286398	-3.56154	0.000368682	0.00731162	Protein of unknown function; N-terminally propionylated in vivo; deletion mutant is viable
YML110C	3527.17	-0.847796	0.238106	-3.56058	0.000370031	0.00731558	2-hexaprenyl-6-methoxy-1,4-benzoquinone methyltransferase; involved in ubiquinone (Coenzyme Q) biosynthesis; localizes to the matrix face of the mitochondrial inner membrane in a large complex with other ubiquinone biosynthetic enzymes
YLR377C	393.474	1.15918	0.325909	3.55676	0.00037546	0.00738269	Fructose-1,6-bisphosphatase; key regulatory enzyme in the gluconeogenesis pathway, required for glucose metabolism; undergoes either proteasome-mediated or autophagy-mediated degradation depending on growth conditions; glucose starvation results in redistribution to the periplasm; interacts with Vid30p
YPR158C-D	80.7275	-1.42383	0.40034	-3.55656	0.000375745	0.00738269	Retrotransposon TYA Gag and TYB Pol genes; transcribed/translated as one unit; polyprotein is processed to make a nucleocapsid-like protein (Gag), reverse transcriptase (RT), protease (PR), and integrase (IN); similar to retroviral genes
YCR027C	430.04	0.514479	0.144749	3.55428	0.000379019	0.00742411	Putative Rheb-related GTPase; involved in regulating canavanine resistance and arginine uptake; member of the Ras superfamily of G-proteins
YJR089W	1219.71	0.394299	0.111207	3.54564	0.000391664	0.00764566	Subunit of chromosomal passenger complex (CPC); CPC is comprised of Ipl1p-Sli15p-Bir1p-Nbl1p and regulates chromosome segregation; required for chromosome bi-orientation and for spindle assembly checkpoint activation upon reduced sister kinetochore tension; relative distribution to shortened microtubules increases upon DNA replication stress; sumoylated in an Mms21p-dependent manner; human surviv…
YKR091W	1468.71	-1.12523	0.31742	-3.54492	0.000392732	0.00764566	GTB motif (G1/S transcription factor binding) containing protein; binds SBF-regulated promoters in hydroxyurea-treated cells; when overexpressed, suppresses the lethality of a rad53 null mutation; potential Cdc28p substrate; SRL3 has a paralog, WHI5, that arose from the whole genome duplication
YGL056C	3108.67	0.538795	0.15229	3.53795	0.000403245	0.0078026	Protein involved in cell separation during budding; one of two S. cerevisiae homologs (Sds23p and Sds24p) of the S. pombe Sds23 protein, which is implicated in APC/cyclosome regulation; SDS23 has a paralog, SDS24, that arose from the whole genome duplication
YJL147C	386.777	0.479695	0.135559	3.53865	0.000402174	0.0078026	Mitochondrial protein of unknown function; homozygous diploid deletion strain has a sporulation defect characterized by elevated dityrosine in the soluble fraction; expression induced by calcium shortage; YJL147W is a non-essential gene
YCR006C	120.586	0.966118	0.273199	3.53632	0.000405748	0.0078036	Dubious open reading frame; unlikely to encode a functional protein, based on available experimental and comparative sequence data
YJR127C	2911.36	-0.84757	0.239657	-3.53659	0.000405323	0.0078036	Zinc-finger protein; involved in transcriptional control of both nuclear and mitochondrial genes, many of which specify products required for glycerol-based growth, respiration, and other functions; RSF2 has a paralog, TDA9, that arose from the whole genome duplication; relocalizes from nucleus to cytoplasm upon DNA replication stress
YHL017W	1103.35	-0.553201	0.156473	-3.53543	0.000407109	0.00780619	Putative protein of unknown function; green fluorescent protein (GFP)-fusion protein co-localizes with clathrin-coated vesicles; YHL017W has a paralog, PTM1, that arose from the whole genome duplication
YGL187C	1663.87	0.601353	0.170436	3.52832	0.000418207	0.00799492	Subunit IV of cytochrome c oxidase; the terminal member of the mitochondrial inner membrane electron transport chain; precursor N-terminal 25 residues are cleaved during mitochondrial import; phosphorylated; spermidine enhances translation
YOR383C	8366.21	-1.69061	0.479424	-3.52634	0.000421353	0.00803094	Mannoprotein that is incorporated into the cell wall; incorporated via a glycosylphosphatidylinositol (GPI) anchor; involved in the retention of siderophore-iron in the cell wall
YML012W	4333.27	-0.586212	0.167024	-3.50974	0.000448541	0.00849826	Member of the p24 family involved in ER to Golgi transport; role in misfolded protein quality control; forms a heterotrimeric complex with Erp1, Erp2p, and Emp24,
YOR085W	1715.51	-0.606822	0.172888	-3.50993	0.000448233	0.00849826	Gamma subunit of the oligosaccharyltransferase complex of the ER lumen; complex catalyzes asparagine-linked glycosylation of newly synthesized proteins; Ost3p is important for N-glycosylation of a subset of proteins
YBR201C-A	298.288	1.00171	0.285607	3.50729	0.00045269	0.00852804	Putative protein of unknown function
YER106W	90.7706	1.75573	0.500709	3.50649	0.000454064	0.00852804	Monopolin; kinetochore associated protein involved in chromosome attachment to meiotic spindle
YOR313C	141.487	1.61066	0.459342	3.50645	0.000454132	0.00852804	Protein whose expression is induced during sporulation; not required for sporulation; heterologous expression in E. coli induces the SOS response that senses DNA damage
YLR390W	402.967	-0.582073	0.166074	-3.5049	0.000456782	0.00855257	Putative protein of unknown function; the authentic, non-tagged protein is detected in highly purified mitochondria in high-throughput studies
YPL060W	1656.37	1.48025	0.422762	3.50139	0.000462842	0.00864062	Mitochondrial inner membrane magnesium transporter; involved in maintenance of mitochondrial magnesium concentrations and membrane potential; indirectly affects splicing of group II introns; functionally and structurally related to Mrs2p
YNL141W	3080.82	1.57146	0.449254	3.49794	0.000468868	0.00872752	Adenine deaminase (adenine aminohydrolase); converts adenine to hypoxanthine; involved in purine salvage; transcriptionally regulated by nutrient levels and growth phase; Aah1p degraded upon entry into quiescence via SCF and the proteasome
YAR029W	95.8543	-0.773225	0.221299	-3.49403	0.000475782	0.00875384	Member of DUP240 gene family but contains no transmembrane domains; green fluorescent protein (GFP)-fusion protein localizes to the cytoplasm in a punctate pattern
YDR446W	100.767	1.64694	0.471201	3.4952	0.000473704	0.00875384	Meiosis-specific protein; component of the Synaptonemal Complex (SC) along with Gmc2p; required for efficient crossover formation and for the efficient loading of the SC transverse filament protein, Zip1p; is SUMOlytaed in a Gmc2p manner, and SUMOylation is required for its function in meiosis; GFP fusion protein is present in discrete clusters in the nucleus throughout mitosis; may be involved i…
YJL030W	467.413	-0.597723	0.171045	-3.49454	0.000474876	0.00875384	Component of the spindle-assembly checkpoint complex; delays onset of anaphase in cells with defects in mitotic spindle assembly; forms a complex with Mad1p; regulates APC/C activity during prometaphase and metaphase of meiosis I; gene dosage imbalance between MAD1 and MAD2 leads to chromosome instability
YKR034W	30.7544	1.65829	0.474442	3.49524	0.000473637	0.00875384	Negative regulator of genes in multiple nitrogen degradation pathways; expression is regulated by nitrogen levels and by Gln3p; member of the GATA-binding family, forms homodimers and heterodimers with Gzf3p; DAL80 has a paralog, GZF3, that arose from the whole genome duplication
YBR186W	322.985	0.682078	0.195852	3.48263	0.000496516	0.00910899	Hexameric ring ATPase that remodels chromosome axis protein Hop1p; nucleolar component of the pachytene checkpoint, which prevents chromosome segregation when recombination and chromosome synapsis are defective; also represses meiotic interhomolog recombination in rDNA; required for meiotic double-stranded break formation
YGR211W	15049.9	1.85641	0.533275	3.48115	0.000499259	0.00913299	Essential protein with two zinc fingers; present in the nucleus of growing cells but relocates to the cytoplasm in starved cells via a process mediated by Cpr1p; binds to translation elongation factor eEF-1 (Tef1p); relative distribution to the nucleus increases upon DNA replication stress
YNL299W	790.766	1.26478	0.363422	3.48019	0.000501065	0.00913978	Non-canonical poly(A) polymerase; involved in nuclear RNA degradation as a component of the TRAMP complex; catalyzes polyadenylation of hypomodified tRNAs, and snoRNA and rRNA precursors; overlapping but non-redundant functions with Pap2p; TRF5 has a paralog, PAP2, that arose from the whole genome duplication
YCR054C	670.454	0.758661	0.218208	3.47678	0.000507467	0.0092301	Essential protein of unknown function; with orthologs in Ashbya gossypii and Candida albicans; similar to human ATXN10, mutations in which cause spinocerebellar ataxia type 10; codon usage corresponds to that observed for yeast genes expressed at low levels; relative distribution to the nucleus increases upon DNA replication stress
YKL059C	1329.79	0.334376	0.0962095	3.4755	0.0005099	0.00924793	Essential conserved subunit of CPF cleavage and polyadenylation factor; plays a role in 3' end formation of mRNA via the specific cleavage and polyadenylation of pre-mRNA, contains a putative RNA-binding zinc knuckle motif; relocalizes to the cytosol in response to hypoxia
YGR261C	1648.1	-0.448372	0.129147	-3.47179	0.00051701	0.00935024	Beta3-like subunit of the yeast AP-3 complex; functions in transport of alkaline phosphatase to the vacuole via the alternate pathway; exists in both cytosolic and peripherally associated membrane-bound pools
YER147C	1117.75	0.471246	0.135839	3.46914	0.000522118	0.00938928	Subunit of cohesin loading factor (Scc2p-Scc4p); complex is required for the loading of cohesin complexes onto chromosomes; involved in establishing sister chromatid cohesion during double-strand break repair via phosphorylated histone H2AX
YMR034C	647.923	0.965104	0.278174	3.46942	0.000521581	0.00938928	Putative transporter; member of the SLC10 carrier family; identified in a transposon mutagenesis screen as a gene involved in azole resistance; YMR034C is not an essential gene
YAL018C	36.2193	1.72281	0.49713	3.4655	0.000529241	0.00946463	Protein Involved in spore wall assembly; localizes to lipid droplets found on or outside of the prospore membrane; shares similarity with Lds2p and Rrt8p, and a strain mutant for all 3 genes exhibits reduced dityrosine fluorescence relative to the single mutants
YPR002W	1311.81	1.57993	0.455904	3.46548	0.000529282	0.00946463	Mitochondrial protein that participates in respiration; induced by diauxic shift; homologous to E. coli PrpD, may take part in the conversion of 2-methylcitrate to 2-methylisocitrate
YDR232W	3265.85	0.363436	0.105138	3.45675	0.000546735	0.00972807	5-aminolevulinate synthase; catalyzes the first step in the heme biosynthetic pathway; an N-terminal signal sequence is required for localization to the mitochondrial matrix; expression is regulated by Hap2p-Hap3p
YOL026C	657.325	-0.765398	0.221432	-3.45658	0.00054707	0.00972807	Mitochondrial protein required for outer membrane protein import; cooperates with Tom70p to import the subset of proteins with multiple alpha-helical transmembrane segments, including Ugo1p, Tom20p, and others; present in a complex with Mim2p in the outer membrane that may create a local environment to facilitate membrane insertion of substrate proteins; also has a role in assembly of Tom20p into…
YER177W	12731	-0.848867	0.245783	-3.45373	0.000552891	0.00980419	14-3-3 protein, major isoform; controls proteome at post-transcriptional level, binds proteins and DNA, involved in regulation of exocytosis, vesicle transport, Ras/MAPK and rapamycin-sensitive signaling, aggresome formation, spindle position checkpoint; protein increases in abundance and relative distribution to the nucleus increases upon DNA replication stress; antiapoptotic gene similar to hum…
YMR099C	2058.61	-0.751912	0.217786	-3.45252	0.000555377	0.00982092	Glucose-6-phosphate 1-epimerase (hexose-6-phosphate mutarotase); likely involved in carbohydrate metabolism; GFP-fusion protein localizes to both the nucleus and cytoplasm and is induced in response to the DNA-damaging agent MMS
YKL126W	2819.33	-0.504265	0.146243	-3.44812	0.000564499	0.00995456	Serine/threonine protein kinase; phosphorylates and downregulates flippase activator Fpk1p; inactivates Orm1p and Orm2p (inhibitors of serine:palmitoyl-coenzyme A transferase) by phosphorylation in response to compromised sphingolipid synthesis; mutations affect receptor-mediated endocytosis and sphingolipid-mediated and cell integrity signaling pathways; homolog of mammalian kinase SGK; YPK1 has…
YOR233W	1085.92	0.810244	0.235191	3.44505	0.000570961	0.0100224	Serine/threonine protein kinase; inhibits the mitotic exit network (MEN) when the spindle position checkpoint is activated; localized asymmetrically to mother cell cortex, spindle pole body and bud neck; KIN4 has a paralog, FRK1, that arose from the whole genome duplication
YPL068C	748.197	0.927665	0.269295	3.4448	0.000571493	0.0100224	Protein of unknown function; green fluorescent protein (GFP)-fusion protein localizes to the nucleus and is induced in response to the DNA-damaging agent MMS
YNL198C	101.139	1.02476	0.297547	3.44402	0.000573143	0.0100237	Dubious open reading frame; unlikely to encode a functional protein, based on available experimental and comparative sequence data
YBR152W	410.394	0.71625	0.208323	3.43817	0.000585659	0.0102145	mRNA splicing factor, component of U4/U6.U5 tri-snRNP; interacts genetically and physically with Prp38p; relocalizes to the cytosol in response to hypoxia
YGL122C	3140.26	0.774442	0.225549	3.43359	0.000595638	0.0103602	Nuclear polyadenylated RNA-binding protein; required for nuclear mRNA export and poly(A) tail length control; binds nuclear pore protein Mlp1p; involved in forming export-competent mRNPs in the nucleus; autoregulates mRNA levels; related to human hnRNPs; nuclear localization sequence binds Kap104p; protein abundance increases in response to DNA replication stress
YLR223C	2288.48	0.859419	0.250576	3.42977	0.000604097	0.0104787	Coactivator, regulates transcription of ribosomal protein (RP) genes; recruited to RP gene promoters during optimal growth conditions via Fhl1p; subunit of CURI, a complex that coordinates RP production and pre-rRNA processing; regulated by acetylation and phosphorylation at different growth states via TORC1 signaling; IFH1 has a paralog, CRF1, that arose from the whole genome duplication
YCL043C	10484.2	-0.718956	0.20969	-3.42866	0.00060658	0.0104932	Protein disulfide isomerase; multifunctional protein of ER lumen, essential for formation of disulfide bonds in secretory and cell-surface proteins, unscrambles non-native disulfide bonds; key regulator of Ero1p; forms complex with Mnl1p that has exomannosidase activity, processing unfolded protein-bound Man8GlcNAc2 oligosaccharides to Man7GlcNAc2, promoting degradation in unfolded protein respon…
YNL234W	608.619	0.778894	0.227267	3.42722	0.000609796	0.0105202	Protein of unknown function with similarity to globins; has a functional heme-binding domain; mutant has aneuploidy tolerance; transcription induced by stress conditions; may be involved in glucose signaling or metabolism; regulated by Rgt1
YKL072W	867.769	0.7976	0.232993	3.42328	0.000618707	0.0106295	Protein that binds Sin3p in a two-hybrid assay; STB6 has a paralog, STB2, that arose from the whole genome duplication
YKL178C	187.119	1.38734	0.405394	3.42221	0.000621142	0.0106295	Receptor for a factor pheromone; couples to MAP kinase cascade to mediate pheromone response; transcribed in alpha cells and required for mating by alpha cells, ligand bound receptors endocytosed and recycled to the plasma membrane; GPCR
YLR138W	2423.18	-0.467661	0.13664	-3.42257	0.000620325	0.0106295	Na+/H+ antiporter; involved in sodium and potassium efflux through the plasma membrane; required for alkali cation tolerance at acidic pH
YOL030W	6241.77	-0.475709	0.139077	-3.42047	0.000625132	0.0106691	1,3-beta-glucanosyltransferase; has similarity to Gas1p; localizes to the cell wall
YCL027W	486.976	0.914462	0.267465	3.419	0.000628525	0.0106984	Membrane protein localized to the shmoo tip; required for cell fusion; expression regulated by mating pheromone; proposed to coordinate signaling, fusion, and polarization events required for fusion; potential Cdc28p substrate
YMR011W	30336.7	1.32931	0.388998	3.41726	0.000632549	0.0107382	High-affinity glucose transporter of the major facilitator superfamily; expression is induced by low levels of glucose and repressed by high levels of glucose
YBR040W	55.8007	1.59374	0.467587	3.40843	0.000653378	0.0110622	Integral membrane protein required for efficient mating; may participate in or regulate the low affinity Ca2+ influx system, which affects intracellular signaling and cell-cell fusion during mating
YNL272C	1040.46	-0.521219	0.153112	-3.40417	0.000663648	0.0112063	Guanyl-nucleotide exchange factor for the small G-protein Sec4p; essential for post-Golgi vesicle transport and for autophagy; associates with the exocyst, via exocyst subunit Sec15p, on secretory vesicles
YGR197C	566.119	0.448782	0.13201	3.39961	0.00067482	0.0113648	Protein involved in resistance to nitrosoguanidine and 6-azauracil; expression is regulated by transcription factors involved in multidrug resistance; SNG1 has a paralog, YJR015W, that arose from the whole genome duplication
YGL173C	4385.96	-0.420504	0.123764	-3.39764	0.00067971	0.011417	Evolutionarily-conserved 5'-3' exonuclease; component of cytoplasmic processing (P) bodies involved in mRNA decay; also enters the nucleus and positively regulates transcription initiation and elongation; plays a role in microtubule-mediated processes, filamentous growth, ribosomal RNA maturation, and telomere maintenance; activated by the scavenger decapping enzyme Dcs1p
YCR017C	3478.22	-0.589263	0.173608	-3.39422	0.000688231	0.0114828	Putative sensor/transporter protein involved in cell wall biogenesis; contains 14-16 transmembrane segments and several putative glycosylation and phosphorylation sites; null mutation is synthetically lethal with pkc1 deletion
YGR074W	176.642	0.607813	0.17902	3.39522	0.000685741	0.0114828	Core Sm protein Sm D1; part of heteroheptameric complex (with Smb1p, Smd2p, Smd3p, Sme1p, Smx3p, and Smx2p) that is part of the spliceosomal U1, U2, U4, and U5 snRNPs; relocalizes to the cytosol in response to hypoxia; homolog of human Sm D1; protein abundance increases in response to DNA replication stress
YLR227C	796.946	0.396493	0.116947	3.39038	0.000697959	0.0114828	Structural component of the meiotic outer plaque; outer plaque is a membrane-organizing center that assembles on the cytoplasmic face of the spindle pole body during meiosis II and triggers the formation of the prospore membrane
YMR188C	1476.15	0.616643	0.181828	3.39136	0.000695455	0.0114828	Mitochondrial ribosomal protein of the small subunit
YNL190W	3720.65	-0.580701	0.171223	-3.3915	0.000695123	0.0114828	Hydrophilin essential in desiccation-rehydration process; cell wall protein; contains a putative GPI-attachment site
YPR020W	705.776	0.720055	0.212325	3.39128	0.000695672	0.0114828	Subunit g of the mitochondrial F1F0 ATP synthase; reversibly phosphorylated on two residues; unphosphorylated form is required for dimerization of the ATP synthase complex, which in turn determines oligomerization of the complex and the shape of inner membrane cristae
YPR120C	550.141	0.975165	0.28763	3.39034	0.000698056	0.0114828	B-type cyclin involved in DNA replication during S phase; activates Cdc28p to promote initiation of DNA synthesis; functions in formation of mitotic spindles along with Clb3p and Clb4p; most abundant during late G1 phase; CLB5 has a paralog, CLB6, that arose from the whole genome duplication
tI(UAU)L	14.6018	2.12007	0.625268	3.39065	0.000697264	0.0114828	Isoleucine tRNA (tRNA-Ile), predicted by tRNAscan-SE analysis
YBR011C	13637.5	-0.540431	0.15949	-3.3885	0.000702755	0.0115006	Cytoplasmic inorganic pyrophosphatase (PPase); homodimer that catalyzes the rapid exchange of oxygens from Pi with water, highly expressed and essential for viability, active-site residues show identity to those from E. coli PPase
YPR104C	1292.91	0.809006	0.238734	3.38873	0.000702178	0.0115006	Regulator of ribosomal protein (RP) transcription; has forkhead associated domain that binds phosphorylated proteins; recruits coactivator Ifh1p or corepressor Crf1p to RP gene promoters; also has forkhead DNA-binding domain though in vitro DNA binding assays give inconsistent results; computational analyses suggest it binds DNA directly at highly active RP genes and indirectly through Rap1p moti…
YGL026C	5341.47	-0.81487	0.240561	-3.38738	0.000705634	0.0115181	Tryptophan synthase; catalyzes the last step of tryptophan biosynthesis; regulated by the general control system of amino acid biosynthesis
YAL034W-A	266.438	0.534186	0.157834	3.38449	0.000713115	0.0115607	Essential component of the MIND kinetochore complex; joins kinetochore subunits contacting DNA to those contacting microtubules; critical to kinetochore assembly; complex consists of Mtw1p Including Nnf1p-Nsl1p-Dsn1p (MIND)
YJR097W	258.485	1.12735	0.333117	3.38427	0.000713689	0.0115607	Protein of unknown function; contains a CSL Zn finger and a DnaJ-domain; involved in diphthamide biosynthesis; ortholog human Dph4
YNL030W	4814.79	1.02651	0.30326	3.38492	0.000711998	0.0115607	Histone H4; core histone protein required for chromatin assembly and chromosome function; one of two identical histone proteins (see also HHF1); contributes to telomeric silencing; N-terminal domain involved in maintaining genomic integrity
YKR056W	1688.38	1.26141	0.373208	3.37991	0.000725087	0.0117155	tRNA methyltransferase; 5-methylates the uridine residue at position 54 of tRNAs and may also have a role in tRNA stabilization or maturation; endo-exonuclease with a role in DNA repair
YOR329C	1583.19	-0.554001	0.163971	-3.37866	0.000728393	0.0117391	Protein required for normal actin organization and endocytosis; targeting subunit for protein phosphatase type 1; undergoes Crm1p-dependent nuclear-cytoplasmic shuttling; multicopy suppressor of clathrin deficiency
YOR177C	370.157	1.30909	0.387703	3.37653	0.00073406	0.0118006	Component of the meiotic outer plaque; a membrane-organizing center which is assembled on the cytoplasmic face of the spindle pole body during meiosis II and triggers the formation of the prospore membrane; potential Cdc28p substrate
YOR062C	1702.69	1.28121	0.380004	3.37158	0.000747391	0.0119846	Protein of unknown function; similar to Reg1p; expression regulated by glucose and Rgt1p; GFP-fusion protein is induced in response to the DNA-damaging agent MMS; YOR062C has a paralog, YKR075C, that arose from the whole genome duplication
YDR179C	258.443	0.749803	0.222566	3.36891	0.000754664	0.0120708	Subunit of the Cop9 signalosome; Cop9 signalosome is required for deneddylation, or removal of the ubiquitin-like protein Rub1p from Cdc53p (cullin); involved in adaptation to pheromone signaling
YDR403W	383.713	1.10789	0.32908	3.36663	0.000760932	0.0121406	Sporulation-specific enzyme required for spore wall maturation; involved in the production of a soluble LL-dityrosine-containing precursor of the spore wall; transcripts accumulate at the time of prospore enclosure
YIL042C	887.637	0.608975	0.180987	3.36475	0.000766129	0.0121929	Mitochondrial protein kinase; involved in negative regulation of pyruvate dehydrogenase complex activity by phosphorylating the ser-133 residue of the Pda1p subunit; acts in concert with kinase Pkp2p and phosphatases Ptc5p and Ptc6p
YHR056C	739.828	0.401755	0.11945	3.36337	0.000769969	0.0122235	Component of the RSC chromatin remodeling complex; non-essential gene required for regulation of ribosomal protein genes and the cell wall/stress response; null mutants are osmosensitive; RSC30 has a paralog, RSC3, that arose from the whole genome duplication
YOR195W	1219.54	0.736475	0.21915	3.3606	0.000777747	0.0123163	Kinetochore-associated protein; required for chromosome segregation and kinetochore clustering; required for normal segregation of chromosomes in meiosis and mitosis; component of the FEAR regulatory network, which promotes Cdc14p release from the nucleolus during anaphase; potential Cdc28p substrate
YBR129C	707.343	0.448072	0.13336	3.35985	0.000779835	0.0123187	Protein of unknown function; overproduction blocks cell cycle arrest in the presence of mating pheromone; the authentic, non-tagged protein is detected in highly purified mitochondria in high-throughput studies
YHR179W	12720.3	-0.964053	0.287314	-3.3554	0.000792515	0.0124572	Conserved NADPH oxidoreductase containing flavin mononucleotide (FMN); responsible for geraniol reduction into citronellol during fermentation; homologous to Oye3p with different ligand binding and catalytic properties; may be involved in sterol metabolism, oxidative stress response, and programmed cell death; protein abundance increases in response to DNA replication stress
YKL075C	858.482	0.538163	0.160374	3.35568	0.000791706	0.0124572	Putative protein of unknown function; green fluorescent protein (GFP)-fusion protein localizes to the cytoplasm; proposed to be involved in resistance to streptozotocin and camptothecin
YGR146C-A	78.9602	1.22431	0.364973	3.35452	0.000795017	0.0124657	Putative protein of unknown function
YKR087C	938.233	0.40125	0.119658	3.3533	0.000798546	0.0124903	Metalloendopeptidase of the mitochondrial inner membrane; important for adaptive responses to various homeostatic insults and preservation of normal mitochondrial function under damage-eliciting conditions; involved in turnover of membrane-embedded proteins; mediates degradation of Cox1p in coa2 mutant cells; member of a family of predicted membrane-bound metallopeptidases in prokaryotes and high…
YAR028W	576.438	-0.762151	0.227397	-3.35163	0.000803377	0.0124943	Putative integral membrane protein; member of DUP240 gene family; GFP-fusion protein is induced in response to the DNA-damaging agent MMS
YDR388W	4608.72	-0.763626	0.227914	-3.3505	0.000806651	0.0124943	Actin-associated protein with roles in endocytosis and exocytosis; interacts with Rvs161p to regulate actin cytoskeleton, endocytosis, and viability following starvation or osmotic stress; recruited to bud tips by Gyl1p and Gyp5p during polarized growth; homolog of mammalian amphiphysin
YHR214W-A	17.8637	-1.36438	0.407184	-3.35077	0.000805858	0.0124943	Dubious open reading frame; induced by zinc deficiency; YHR214W-A has a paralog, YAR068W, that arose from a segmental duplication
YOR064C	848.388	0.54783	0.163408	3.35252	0.000800787	0.0124943	Subunit of the NuA3 histone acetyltransferase complex; this complex acetylates histone H3; contains PHD finger domain that interacts with methylated histone H3, has similarity to the human tumor suppressor ING1
YDR238C	3522.76	-0.466438	0.139259	-3.34943	0.000809766	0.0125121	Essential beta-coat protein of the COPI coatomer; involved in ER-to-Golgi protein trafficking and maintenance of normal ER morphology; shares 43% sequence identity with mammalian beta-coat protein (beta-COP)
YFR024C-A	2633.54	-0.854502	0.255326	-3.34671	0.000817773	0.0126052	Protein containing a C-terminal SH3 domain; binds Las17p, which is a homolog of human Wiskott-Aldrich Syndrome protein involved in actin patch assembly and actin polymerization; protein abundance increases in response to DNA replication stress; LSB3 has a paralog, YSC84, that arose from the whole genome duplication
YGR065C	4240.78	1.29519	0.387134	3.34558	0.000821096	0.0126258	High-affinity plasma membrane H+-biotin (vitamin H) symporter; mutation results in fatty acid auxotrophy; 12 transmembrane domain containing major facilitator subfamily member; mRNA levels negatively regulated by iron deprivation and biotin
YKL011C	575.262	0.582806	0.174402	3.34175	0.000832526	0.0127707	Mitochondrial cruciform cutting endonuclease; cleaves Holliday junctions formed during recombination of mitochondrial DNA; CCE1 has a paralog, MRS1, that arose from the whole genome duplication
YIL010W	994.725	-0.571618	0.171119	-3.34048	0.00083635	0.0127986	Nuclear thiol peroxidase; functions as an alkyl-hydroperoxide reductase during post-diauxic growth
YDR006C	3069.74	0.50866	0.152402	3.33762	0.000844979	0.0128996	Protein of unknown function; overexpression suppresses the growth defect of mutants lacking protein kinase A activity; involved in cAMP-mediated signaling; localized to the nucleus; similar to the mouse testis-specific protein PBS13
YJL162C	691.396	0.502577	0.150789	3.33299	0.000859188	0.0130851	Protein of unknown function; contains a J-domain, which is a region with homology to the E. coli DnaJ protein
YGR231C	3018.04	-0.442649	0.132876	-3.33129	0.00086443	0.0131023	Subunit of the prohibitin complex (Phb1p-Phb2p); prohibitin is a 1.2 MDa ring-shaped inner mitochondrial membrane chaperone that stabilizes newly synthesized proteins; determinant of replicative life span; involved in mitochondrial segregation; prohibitin deficiency induces a mitochondrial unfolded protein response (mtUPR)
YMR023C	487.09	0.550733	0.165297	3.33178	0.000862939	0.0131023	Mitochondrial protein; forms a heterodimer complex with Mto1p that performs the 5-carboxymethylaminomethyl modification of the wobble uridine base in mitochondrial tRNAs; similar to human GTPBP3
YJR017C	551.268	-0.953463	0.286583	-3.327	0.000877854	0.0132656	Peptidylprolyl-cis/trans-isomerase (PPIase); specific for phosphorylated serine and threonine residues N-terminal to proline; regulates phosphorylation of the RNAP II large subunit (Rpo21p) C-terminal domain (CTD); associates with phospho-Ser5 form of RNAP II in vivo; regulates phosphorylation of Ser7 within CTD; present along entire coding length of genes; represses initiation of CUTs; required …
YPR069C	2138.4	-0.764094	0.229697	-3.32652	0.000879371	0.0132656	Spermidine synthase; involved in biosynthesis of spermidine and also in biosynthesis of pantothenic acid; spermidine is required for growth of wild-type cells
YMR003W	446.259	1.11653	0.336	3.32301	0.000890503	0.0133387	Protein of unknown function; GFP-fusion protein localizes to the mitochondria; null mutant is viable and displays reduced frequency of mitochondrial genome loss
YPR176C	1088.38	0.404512	0.121711	3.32354	0.000888823	0.0133387	Beta subunit of Type II geranylgeranyltransferase; required for vesicular transport between the endoplasmic reticulum and the Golgi; provides a membrane attachment moiety to Rab-like proteins Ypt1p and Sec4p
snR14	126.055	1.74064	0.523733	3.32353	0.000888865	0.0133387	U4 spliceosomal RNA (U4 snRNA); interacts with U6
YNL243W	4315.91	-0.633729	0.19078	-3.32178	0.000894459	0.0133665	Adaptor protein that links actin to clathrin and endocytosis; involved in membrane cytoskeleton assembly and cell polarization; present in the actin cortical patch of the emerging bud tip; dimer in vivo
YGL182C	24.7492	1.42922	0.430397	3.32071	0.000897886	0.0133863	Dubious open reading frame; unlikely to encode a functional protein, based on available experimental and comparative sequence data; partially overlaps the verified ORF MND1/YGL183C
YPR161C	1541.54	0.318491	0.0959753	3.31847	0.000905127	0.0134627	Cyclin (Bur2p)-dependent protein kinase; part of the BUR kinase complex which functions in transcriptional regulation; phosphorylates the carboxy-terminal domain (CTD) of Rpo21p and the C-terminal repeat domain of Spt5p; recruits Spt6p to the CTD at the onset of transcription; regulated by Cak1p; similar to metazoan CDK9 proteins
YPR173C	2699.37	-0.528996	0.159779	-3.3108	0.000930282	0.0138046	AAA-ATPase involved in multivesicular body (MVB) protein sorting; ATP-bound Vps4p localizes to endosomes and catalyzes ESCRT-III disassembly and membrane release; ATPase activity is activated by Vta1p; regulates cellular sterol metabolism
YLR363W-A	494.115	1.34353	0.405911	3.30993	0.000933201	0.0138157	Protein of unknown function; green fluorescent protein (GFP)-fusion protein localizes to the nucleus; relocalizes from nucleus to nucleolus upon DNA replication stress
YDL137W	4618.45	-0.740376	0.223961	-3.30583	0.000946959	0.0139545	ADP-ribosylation factor; GTPase of the Ras superfamily involved in regulation of coated formation vesicles in intracellular trafficking within the Golgi; ARF2 has a paralog, ARF1, that arose from the whole genome duplication
YDR110W	1162.36	0.536272	0.162204	3.30617	0.000945816	0.0139545	Nucleolar protein that binds the rDNA replication fork barrier site; required for replication fork blocking, recombinational hotspot activity, condensin recruitment to replication fork barrier (RFB), and rDNA repeat segregation; related to retroviral integrases
Q0275	7.09731	1.93514	0.586841	3.29756	0.000975289	0.0142729	Subunit III of cytochrome c oxidase (Complex IV); Complex IV is the terminal member of the mitochondrial inner membrane electron transport chain; one of three mitochondrially-encoded subunits
YKL139W	1039.6	0.436712	0.132416	3.29802	0.000973683	0.0142729	Catalytic (alpha) subunit of C-terminal domain kinase I (CTDK-I); phosphorylates both RNA pol II subunit Rpo21p to affect transcription and pre-mRNA 3' end processing, and ribosomal protein Rps2p to increase translational fidelity; required for H3K36 trimethylation but not dimethylation by Set2p; similar to the Drosophila dCDK12 and human CDK12 and probably CDK13
YMR058W	13363.5	-1.02382	0.310413	-3.29824	0.000972919	0.0142729	Ferro-O2-oxidoreductase; multicopper oxidase that oxidizes ferrous (Fe2+) to ferric iron (Fe3+) for subsequent cellular uptake by transmembrane permease Ftr1p; required for high-affinity iron uptake and involved in mediating resistance to copper ion toxicity, belongs to class of integral membrane multicopper oxidases; protein abundance increases in response to DNA replication stress
YGR277C	634.392	-0.542747	0.164635	-3.29668	0.000978364	0.014285	Subunit of the CoA-Synthesizing Protein Complex (CoA-SPC); subunits of this complex are: Cab2p, Cab3p, Cab4p, Cab5p, Sis2p and Vhs3p; probable pantetheine-phosphate adenylyltransferase (PPAT); PPAT catalyzes the fourth step in the biosynthesis of coenzyme A from pantothenate; null mutant lethality is complemented by E. coli coaD (encoding PPAT); widely conserved
YML018C	1356.01	0.849981	0.258292	3.29077	0.000999132	0.0145549	Protein of unknown function; green fluorescent protein (GFP)-fusion protein localizes to the membrane of the vacuole; physical interaction with Atg27p suggests a possible role in autophagy; YML018C is not an essential gene; relative distribution to the vacuolar membrane decreases upon DNA replication stress; YML018C has a paralog, THI74, that arose from the whole genome duplication
YGR236C	532.839	1.97724	0.601103	3.28935	0.0010042	0.0145952	Protein required for high temperature survival during stationary phase; not required for growth on nonfermentable carbon sources; the authentic, non-tagged protein is detected in highly purified mitochondria in high-throughput studies
YKR102W	384.853	-0.973815	0.296162	-3.28812	0.00100858	0.0146255	Member of the FLO family of cell wall flocculation proteins; not expressed in most lab strains; overproduction induces flocculation that can be inhibited by mannose, sucrose, or glucose; overproduction also promotes haploid invasive growth and diploid filamentous growth
YOL086C	78905.4	-1.34711	0.409795	-3.28729	0.00101158	0.0146357	Alcohol dehydrogenase; fermentative isozyme active as homo- or heterotetramers; required for the reduction of acetaldehyde to ethanol, the last step in the glycolytic pathway; ADH1 has a paralog, ADH5, that arose from the whole genome duplication
YGL184C	407.754	1.27777	0.389421	3.28122	0.0010336	0.0148847	Peroxisomal cystathionine beta-lyase; converts cystathionine into homocysteine; may be redox regulated by Gto1p; involved in the release of the aromatic thiol 3-mercaptohexanol during wine fermentation
YNL054W-B	355.928	-0.993669	0.302918	-3.28032	0.00103689	0.0148847	TyB Gag-Pol protein; proteolytically processed to make the Gag, RT, PR, and IN proteins that are required for retrotransposition
YNR008W	994.225	-0.698901	0.213018	-3.28095	0.00103459	0.0148847	Acyltransferase that catalyzes diacylglycerol esterification; one of several acyltransferases that contribute to triglyceride synthesis; Lro1p and Dga1p can O-acylate ceramides; putative homolog of human lecithin cholesterol acyltransferase
YOL113W	1578.96	-0.736536	0.224555	-3.27998	0.00103814	0.0148847	Member of the PAK family of serine/threonine protein kinases; similar to Ste20p; involved in down-regulation of sterol uptake; proposed to be a downstream effector of Cdc42p during polarized growth; SKM1 has a paralog, CLA4, that arose from the whole genome duplication
YAR009C	95.4735	-1.60208	0.48926	-3.2745	0.00105848	0.0151246	Retrotransposon TYA Gag and TYB Pol genes; in YARCTY1-1 TYB is mutant and probably non-functional; protein product forms cytoplasmic foci upon DNA replication stress
YKL107W	369.597	1.54127	0.470734	3.2742	0.00105962	0.0151246	Putative short-chain dehydrogenase/reductase; proposed to be a palmitoylated membrane protein
YBR259W	784.282	0.573828	0.175403	3.27149	0.00106983	0.0152361	Protein of unknown function; YBR259W is not an essential gene; forms cytoplasmic foci upon DNA replication stress
YDR063W	953.03	-0.549415	0.168071	-3.26894	0.00107949	0.0152374	Protein that interacts with Arp2/3 complex; interacts with Arp2/3 complex to stimulate actin filament debranching and inhibit actin nucleation; has similarity to Cof1p and also to human glia maturation factor (GMF); null mutant displays elevated mitochondrial genome loss
YER168C	1620.32	0.475842	0.145537	3.26957	0.00107711	0.0152374	ATP (CTP):tRNA-specific tRNA nucleotidyltransferase; different forms targeted to the nucleus, cytosol, and mitochondrion are generated via the use of multiple transcriptional and translational start sites
YMR245W	147.897	-0.728222	0.222732	-3.26949	0.00107742	0.0152374	Dubious open reading frame; unlikely to encode a functional protein, based on available experimental and comparative sequence data
YOR042W	2295.37	-0.597795	0.182863	-3.26909	0.00107896	0.0152374	Ubiquitin-binding protein; contains a CUE domain that binds ubiquitin, which may facilitate intramolecular monoubiquitination; green fluorescent protein (GFP)-fusion protein localizes to the cytoplasm in a punctate pattern; CUE5 has a paralog, DON1, that arose from the whole genome duplication
tF(GAA)H1	50.267	1.73401	0.530619	3.26789	0.00108351	0.0152603	Phenylalanine tRNA (tRNA-Phe), predicted by tRNAscan-SE analysis
YIL102C	44.156	1.26184	0.386263	3.26679	0.00108773	0.0152858	Putative protein of unknown function
YGL233W	1372.53	-0.373956	0.114798	-3.25753	0.00112388	0.015759	Essential 113 kDa subunit of the exocyst complex; the exocyst mediates polarized targeting and tethering of post-Golgi secretory vesicles to active sites of exocytosis prior to SNARE-mediated fusion; interacts with and functions as a downstream effector of active, GTP-bound Sec4p, a Rab family GTPase
YDL227C	520.437	1.73524	0.532833	3.25663	0.00112742	0.015774	Site-specific endonuclease; required for gene conversion at the MAT locus (homothallic switching) through the generation of a ds DNA break; expression restricted to mother cells in late G1 as controlled by Swi4p-Swi6p, Swi5p, and Ash1p
YGR246C	1190.06	-0.430094	0.132096	-3.25591	0.00113028	0.0157794	TFIIIB B-related factor; one of three subunits of RNA polymerase III transcription initiation factor TFIIIB, binds TFIIIC and TBP and recruits RNA pol III to promoters, amino-terminal half is homologous to TFIIB
YGR136W	1583.9	-0.762026	0.234237	-3.25323	0.001141	0.0158249	Negative regulator of actin nucleation-promoting factor activity; interacts with Las17p, a homolog of human Wiskott-Aldrich Syndrome protein (WASP), via an N-terminal SH3 domain, and along with PIN3 cooperatively inhibits the nucleation of actin filaments; overexpression blocks receptor-mediated endocytosis; protein increases in abundance and forms nuclear foci in response to DNA replication stre…
YJL068C	1525.98	-0.961139	0.295431	-3.25335	0.00114054	0.0158249	Esterase that can function as an S-formylglutathione hydrolase; non-essential intracellular esterase; may be involved in the detoxification of formaldehyde, which can be metabolized to S-formylglutathione; similar to human esterase D
snR81	92.3467	1.88173	0.578387	3.25342	0.00114025	0.0158249	H/ACA box small nucleolar RNA (snoRNA); guides pseudouridylation of large subunit (LSU) rRNA at position U1052, constitutive pseudouridylation of U2 snRNA (LSR1) at position 42, and stress-induced U2 pseudouridylation at position 93
YLR004C	277.926	0.548998	0.168851	3.25137	0.0011485	0.0158597	Putative plasma membrane permease; proposed to be involved in carboxylic acid uptake and repressed by thiamine; substrate of Dbf2p/Mob1p kinase; transcription is altered if mitochondrial dysfunction occurs
YPR156C	2371.44	-1.0297	0.316666	-3.25169	0.00114722	0.0158597	Polyamine transporter of the major facilitator superfamily; member of the 12-spanner drug:H(+) antiporter DHA1 family; specific for spermine; localizes to the plasma membrane; TPO3 has a paralog, TPO2, that arose from the whole genome duplication
YBL051C	2713.03	-0.371344	0.114237	-3.25064	0.00115147	0.0158663	Protein involved in G2/M phase progression and response to DNA damage; interacts with Rad53p; contains an RNA recognition motif, a nuclear localization signal, and several SQ/TQ cluster domains; hyperphosphorylated in response to DNA damage
YDR256C	982.464	0.85821	0.264236	3.24789	0.00116264	0.0159169	Catalase A; breaks down hydrogen peroxide in the peroxisomal matrix formed by acyl-CoA oxidase (Pox1p) during fatty acid beta-oxidation
YKL152C	22256.8	-1.42225	0.437863	-3.24816	0.00116154	0.0159169	Tetrameric phosphoglycerate mutase; mediates the conversion of 3-phosphoglycerate to 2-phosphoglycerate during glycolysis and the reverse reaction during gluconeogenesis
YLR028C	6893.5	-0.685364	0.211014	-3.24796	0.00116235	0.0159169	Enzyme of 'de novo' purine biosynthesis; contains both 5-aminoimidazole-4-carboxamide ribonucleotide transformylase and inosine monophosphate cyclohydrolase activities; ADE16 has a paralog, ADE17, that arose from the whole genome duplication; ade16 ade17 mutants require adenine and histidine
YMR061W	2442.7	0.283228	0.087229	3.24695	0.0011665	0.0159355	Component of the cleavage and polyadenylation factor I (CF I); CF 1, composed of the CF 1A complex (Rna14p, Rna15p, Clp1p, Pcf11p) and Hrp1, is involved in cleavage and polyadenylation of mRNA 3' ends; bridges interaction between Rna15p and Hrp1p in the CF I complex; mutant displays reduced transcription elongation in the G-less-based run-on (GLRO) assay; required for gene looping and maintenance…
YBL030C	8513.65	0.749299	0.230846	3.24588	0.00117086	0.0159608	Major ADP/ATP carrier of the mitochondrial inner membrane; exchanges cytosolic ADP for mitochondrially synthesized ATP; also imports heme and ATP; phosphorylated; required for viability in many lab strains that carry a sal1 mutation; PET9 has a paralog, AAC3, that arose from the whole genome duplication
YPL233W	354.676	0.605062	0.186617	3.24228	0.00118579	0.0161298	Essential component of the MIND kinetochore complex; joins kinetochore subunits contacting DNA to those contacting microtubules; required for accurate chromosome segregation; complex consists of Mtw1p Including Nnf1p-Nsl1p-Dsn1p (MIND)
YJL135W	25.1197	1.42624	0.440469	3.238	0.00120371	0.016238	Dubious open reading frame; unlikely to encode a functional protein, based on available experimental and comparative sequence data; partially overlaps the verified genes YJL134W/LCB3
YKL022C	1951.59	0.541489	0.16722	3.23819	0.00120291	0.016238	Subunit of the anaphase-promoting complex/cyclosome (APC/C); which is a ubiquitin-protein ligase required for degradation of anaphase inhibitors, including mitotic cyclins, during the metaphase/anaphase transition; required for sporulation; relocalizes to the cytosol in response to hypoxia
YKL165C-A	53.6262	1.09641	0.338614	3.23794	0.00120395	0.016238	Dubious open reading frame; unlikely to encode a functional protein, based on available experimental and comparative sequence data
YMR267W	985.436	0.54715	0.168945	3.23864	0.00120102	0.016238	Mitochondrial inorganic pyrophosphatase; required for mitochondrial function and possibly involved in energy generation from inorganic pyrophosphate
YOR137C	1022.43	-0.65531	0.202453	-3.23686	0.00120854	0.0162654	Protein of unassigned function; involved in activation of the Pma1p plasma membrane H+-ATPase by glucose; contains peptide signal for membrane localization
YMR264W	1473.77	-0.699877	0.216332	-3.2352	0.00121555	0.0163254	Ubiquitin-binding protein; endoplasmic reticulum membrane protein that recruits the ubiquitin-conjugating enzyme Ubc7p to the ER where it functions in protein degradation; contains a CUE domain that binds ubiquitin to facilitate intramolecular monoubiquitination; CUE1 has a paralog, CUE4, that arose from the whole genome duplication
YGR120C	625.512	0.433225	0.13396	3.234	0.00122069	0.0163598	Essential component of the conserved oligomeric Golgi complex; a cytosolic tethering complex that functions in protein trafficking to mediate fusion of transport vesicles to Golgi compartments; the components of the Golgi complex are Gog1p through Cog8p
YDR122W	2364.37	-0.734063	0.227123	-3.232	0.00122927	0.0164057	Serine/threonine protein kinase involved in regulation of exocytosis; localizes to the cytoplasmic face of the plasma membrane; KIN1 has a paralog, KIN2, that arose from the whole genome duplication
YOR343W-B	178.943	-0.597897	0.184966	-3.23248	0.00122722	0.0164057	Retrotransposon TYA Gag and TYB Pol genes; transcribed/translated as one unit; polyprotein is processed to make a nucleocapsid-like protein (Gag), reverse transcriptase (RT), protease (PR), and integrase (IN); similar to retroviral genes
YDL052C	1801.16	-0.652866	0.202065	-3.23097	0.00123372	0.0164304	1-acyl-sn-glycerol-3-phosphate acyltransferase; catalyzes the acylation of lysophosphatidic acid to form phosphatidic acid, a key intermediate in lipid metabolism; enzymatic activity detected in lipid particles and microsomes
YPR141C	724.749	0.790187	0.244611	3.23038	0.00123628	0.0164304	Minus-end-directed microtubule motor; functions in mitosis and meiosis, localizes to the spindle pole body and localization is dependent on functional Cik1p, required for nuclear fusion during mating; potential Cdc28p substrate
YMR266W	3546.58	0.91202	0.282441	3.22906	0.00124197	0.0164716	Membrane protein of unknown function; overexpression suppresses NaCl sensitivity of sro7 mutant cells by restoring sodium pump (Ena1p) localization to the plasma membrane
YFL021W	1261.21	0.70312	0.21794	3.22621	0.00125442	0.0165955	Transcriptional activator of nitrogen catabolite repression genes; contains a GATA-1-type zinc finger DNA-binding motif; activity and localization regulated by nitrogen limitation and Ure2p; different translational starts produce two major and two minor isoforms that are differentially regulated and localized
YGL113W	858.509	0.463455	0.143675	3.22573	0.00125652	0.0165955	Protein involved in the initiation of DNA replication; required for proper assembly of replication proteins at the origins of replication; interacts with Cdc45p; localizes to nuclear foci that become diffuse upon DNA replication stress
YDR333C	2311.99	0.457426	0.142027	3.2207	0.00127877	0.0168196	Component of the ribosome quality control complex (RQC); RQC (Rqc1p-Rkr1p-Tae2p-Cdc48p-Npl4p-Ufd1p) is a ribosome-bound complex required for the degradation of polypeptides arising from stalled translation; required along with Rkr1p for recruitment of the Cdc48p-Npl4p-Ufd1p AAA ATPase complex to the RQC
YPR145C-A	178.799	1.44033	0.447129	3.22127	0.00127622	0.0168196	Putative protein of unknown function
YEL047C	4447.21	-0.849272	0.264235	-3.21408	0.00130862	0.0171767	Soluble fumarate reductase; required with isoenzyme Osm1p for anaerobic growth; may interact with ribosomes, based on co-purification experiments; authentic, non-tagged protein is detected in purified mitochondria in high-throughput studies; similar to Arxula adeninovorans fumarate reductase; protein abundance increases in response to DNA replication stress; FRD1 has a paralog, OSM1, that arose f…
YML005W	929.519	0.46327	0.144213	3.2124	0.00131631	0.0172173	S-adenosylmethionine-dependent methyltransferase; required for wybutosine formation in phenylalanine-accepting tRNA; member of the seven beta-strand family
YOR109W	1851.81	-0.317478	0.0988344	-3.21222	0.00131713	0.0172173	Polyphosphatidylinositol phosphatase; dephosphorylates multiple phosphatidylinositol phosphates; involved in trans Golgi network-to-early endosome pathway; hyperosmotic stress causes translocation to actin patches; contains Sac1 and 5-ptase domains; INP53 has a paralog, INP52, that arose from the whole genome duplication
YDR293C	6033.82	-0.718493	0.223844	-3.20979	0.0013283	0.0173277	Translational repressor with a role in polar growth and wall integrity; regulated by Cbk1p phosphorylation to effect bud-specific translational control and localization of specific mRNAs; interacts with TOR pathway components; contains a functional N-terminal nuclear localization sequence and nucleocytoplasmic shuttling appears to be critical to Ssd1p function
YHR206W	1888.91	0.543465	0.169358	3.20897	0.00133212	0.0173421	Nuclear response regulator and transcription factor; physically interacts with the Tup1-Cyc8 complex and recruits Tup1p to its targets; part of a branched two-component signaling system; required for optimal induction of heat-shock genes in response to oxidative stress; involved in osmoregulation; relocalizes to the cytosol in response to hypoxia; SKN7 has a paralog, HMS2, that arose from the who…
YKR024C	1387.06	1.17777	0.367793	3.20226	0.00136352	0.0177146	Putative ATP-dependent RNA helicase of the DEAD-box family; involved in ribosomal biogenesis; required at post-transcriptional step for efficient retrotransposition; essential for growth under anaerobic conditions
YBL091C	3767.19	-0.649892	0.203027	-3.20101	0.00136945	0.0177554	Methionine aminopeptidase; catalyzes the cotranslational removal of N-terminal methionine from nascent polypeptides; function is partially redundant with that of Map1p
YOR389W	335.594	0.843302	0.263625	3.19887	0.00137968	0.0178517	Putative protein of unknown function; expression regulated by copper levels
YPR151C	68.7542	1.19691	0.374327	3.19751	0.00138618	0.0178994	Protein required for degradation of unstable forms of cytochrome c; located in the mitochondria
YDR298C	2534.93	0.616026	0.192821	3.1948	0.00139928	0.0179592	Subunit 5 of the stator stalk of mitochondrial F1F0 ATP synthase; F1F0 ATP synthase is a large, evolutionarily conserved enzyme complex required for ATP synthesis; homologous to bovine subunit OSCP (oligomycin sensitivity-conferring protein); phosphorylated
YKL028W	2401.24	-0.224918	0.0703995	-3.19488	0.00139891	0.0179592	TFIIE large subunit; involved in recruitment of RNA polymerase II to the promoter, activation of TFIIH, and promoter opening
YOL054W	1108.06	0.632871	0.198071	3.19517	0.00139746	0.0179592	E3 ubiquitin ligase targeting centromere-binding protein Cse4p; mediates poyubiquitination and degradation of Cse4p; prevents Cse4p from mislocalizing to euchromatin; ubiquitylation of Cse4p may be antagonized by Scm3p
YCR012W	43250.1	-1.24817	0.391044	-3.1919	0.00141343	0.0181044	3-phosphoglycerate kinase; catalyzes transfer of high-energy phosphoryl groups from the acyl phosphate of 1,3-bisphosphoglycerate to ADP to produce ATP; key enzyme in glycolysis and gluconeogenesis
YLR030W	343.863	0.845102	0.265165	3.18708	0.00143717	0.0183715	Putative protein of unknown function; S288C contains an in-frame stop codon between ORFs YLR030W and YLR031W
YBR004C	1025.95	0.502187	0.157646	3.18554	0.00144485	0.018379	Functional ortholog of human PIG-V; PIG-V is a mannosyltransferase that transfers the second mannose in glycosylphosphatidylinositol biosynthesis; the authentic, non-tagged protein was localized to mitochondria
YGL137W	3983	-0.440344	0.138246	-3.18522	0.00144642	0.018379	Essential beta'-coat protein of the COPI coatomer; involved in ER-to-Golgi and Golgi-to-ER transport; contains WD40 domains that mediate cargo selective interactions; 45% sequence identity to mammalian beta'-COP
YGR097W	2682.41	-0.626604	0.196678	-3.18594	0.00144283	0.018379	Component of RNA polymerase II holoenzyme; phosphorylated in response to oxidative stress; has a role in destruction of Ssn8p; proposed to function in activation of the glycerol channel Fps1p; ASK10 has a paralog, RGC1, that arose from the whole genome duplication
YJR015W	1789.16	-0.370381	0.116345	-3.18347	0.00145519	0.0184537	Putative protein of unknown function; localizes to endoplasmic reticulum and cytoplasm; predicted to encode a membrane transporter based on phylogenetic analysis; not an essential gene; YJR015W has a paralog, SNG1, that arose from the whole genome duplication
YOR291W	1543.46	-0.563255	0.17699	-3.1824	0.00146058	0.0184852	Vacuolar protein with a possible role in sequestering heavy metals; has similarity to the type V P-type ATPase Spf1p; homolog of human ATP13A2 (PARK9), mutations in which are associated with Parkinson disease and Kufor-Rakeb syndrome
YFL004W	1969.64	-0.823699	0.25952	-3.17393	0.0015039	0.0189957	Subunit of vacuolar transporter chaperone (VTC) complex; involved in membrane trafficking, vacuolar polyphosphate accumulation, microautophagy and non-autophagic vacuolar fusion; VTC2 has a paralog, VTC3, that arose from the whole genome duplication
YML050W	306.362	0.425083	0.133981	3.17272	0.00151018	0.0190373	Putative protein of unknown function; null mutant is viable and displays elevated frequency of mitochondrial genome loss
YDR075W	722.225	0.798356	0.251832	3.1702	0.00152336	0.0191407	Catalytic subunit of protein phosphatase PP4 complex; active complex is composed of Pph3p and Psy2p, with Psy4p apparently providing additional substrate specificity in some cases; regulates recovery from the DNA damage checkpoint and also the gene conversion- and single-strand annealing-mediated pathways of meiotic double-strand break repair; involved in activation of Gln3p to alleviate nitrogen…
YFR021W	893.62	-0.477192	0.150534	-3.17	0.0015244	0.0191407	Phosphoinositide binding protein; required for vesicle formation in autophagy and the cytoplasm-to-vacuole targeting (Cvt) pathway; binds both phosphatidylinositol (3,5)-bisphosphate and phosphatidylinositol 3-phosphate; WD-40 repeat protein; relocalizes from vacuole to cytoplasm upon DNA replication stress; has 4 mammalian homologs WIPI1, WIPI2, WIPI3 and WIPI4/WDR45; mutations in human WDR45 ca…
YBR180W	160.571	1.17924	0.372125	3.16893	0.00152999	0.0191731	Putative dityrosine transporter of the major facilitator superfamily; member of the 12-spanner drug:H(+) antiporter DHA1 family; required for spore wall synthesis; sequence similarity to QDR1 and QDR3, and the triple mutant dtr1 qdr1 qdr3 exhibits reduced dityrosine fluorescence relative to the single mutants; expressed during sporulation
YLR395C	1078.98	0.559949	0.176891	3.1655	0.00154818	0.0193629	Subunit VIII of cytochrome c oxidase (Complex IV); Complex IV is the terminal member of the mitochondrial inner membrane electron transport chain
YML047C	19.4305	1.77898	0.562473	3.16279	0.00156265	0.0195056	Potassium transporter that mediates K+ influx; activates high-affinity Ca2+ influx system (HACS) during mating pheromone response; expression up-regulated in response to alpha factor; regulated by Ste12p during mating; localized to sites of polarized growth; member of a fungal-specific gene family; PRM6 has a paralog, KCH1, that arose from the whole genome duplication
YGR247W	508.455	-0.698647	0.221172	-3.15885	0.00158395	0.0197327	Cyclic nucleotide phosphodiesterase; hydrolyzes ADP-ribose 1'', 2''-cyclic phosphate to ADP-ribose 1''-phosphate; may have a role in tRNA splicing; no detectable phenotype is conferred by null mutation or by overexpression; protein abundance increases in response to DNA replication stress
YPL083C	486.238	0.615477	0.195085	3.15492	0.00160542	0.0199612	Subunit of the tRNA splicing endonuclease; tRNA splicing endonuclease is composed of Sen2p, Sen15p, Sen34p, and Sen54p
YHL034C	3385.96	-0.641296	0.20338	-3.1532	0.00161492	0.0200401	Protein that binds eIF4G and has a role in repression of translation; has an RGG motif; found in cytoplasmic P bodies; binds to mRNAs under glucose starvation stress, most often in the 5' UTR; found associated with small nucleolar RNAs snR10 and snR11; SBP1 has a paralog, RNP1, that arose from the whole genome duplication
YGR182C	810.509	0.546066	0.173378	3.14956	0.00163518	0.0202275	Dubious open reading frame; unlikely to encode a functional protein, based on available experimental and comparative sequence data; partially overlaps the verified ORF TIM13/YGR181W
tV(AAC)M2	133.086	1.9276	0.612064	3.14934	0.00163637	0.0202275	Valine tRNA (tRNA-Val), predicted by tRNAscan-SE analysis
YGR282C	18815.4	-0.636222	0.202236	-3.14594	0.00165557	0.0203983	Endo-beta-1,3-glucanase; major protein of the cell wall, involved in cell wall maintenance; involved in incorporation of newly synthesized mannoprotein molecules into the cell wall
YOR018W	995.44	-0.568445	0.180702	-3.14575	0.0016566	0.0203983	Alpha-arrestin family member; activation through a switch in its modification state relays glucose signaling to transporter endocytosis; contributes to desensitization of agonist-occupied Ste2p by Rsp5p-dependent internalization and to recovery from pheromone induced G1 arrest; interacts with ubiquitin ligase Rsp5p via its 2 PY motifs; protein abundance increases in response to DNA replication st…
YDR512C	594.92	-0.823351	0.261831	-3.14459	0.00166322	0.0204403	Non-essential protein of unknown function; required for transcriptional induction of the early meiotic-specific transcription factor IME1, also required for sporulation; contains twin cysteine-x9-cysteine motifs
YLL011W	1516	1.1025	0.350929	3.14167	0.00167985	0.0206049	Protein required for biogenesis of 40S (small) ribosomal subunit; has similarity to the beta subunit of trimeric G-proteins and the splicing factor Prp4p; essential gene
YDL071C	63.1313	1.39452	0.444681	3.136	0.00171268	0.0209672	Dubious open reading frame; unlikely to encode a functional protein, based on available experimental and comparative sequence data; partially overlaps the verified ORF BDF2/YDL070W
YOL052C	1273.11	0.560855	0.179119	3.13119	0.00174102	0.0212732	S-adenosylmethionine decarboxylase; required for the biosynthesis of spermidine and spermine; cells lacking Spe2p require spermine or spermidine for growth in the presence of oxygen but not when grown anaerobically
YGL254W	598.293	0.746111	0.238361	3.13018	0.00174702	0.0213056	Transcription factor involved in sulfite metabolism; sole identified regulatory target is SSU1; overexpression suppresses sulfite-sensitivity of many unrelated mutants due to hyperactivation of SSU1, contains five zinc fingers; protein abundance increases in response to DNA replication stress
YKR003W	1035.18	-0.696651	0.222818	-3.12655	0.00176872	0.0214879	Member of an oxysterol-binding protein family; overlapping, redundant functions in sterol metabolism and which collectively perform a function essential for viability; GFP-fusion protein localizes to the cell periphery; overexpression extends lifespan by promoting vacuolar fusion; OSH6 has a paralog, OSH7, that arose from the whole genome duplication
YLR031W	225.288	1.05974	0.338902	3.12697	0.00176615	0.0214879	Putative protein of unknown function; S288C contains an in-frame stop codon between ORFs YLR030W and YLR031W; YLR031W has a paralog, YMR124W, that arose from the whole genome duplication
YIL103W	1150.58	0.590163	0.188796	3.12594	0.0017724	0.0214916	Protein required for synthesis of diphthamide; required along with Dph2p, Kti11p, Jjj3p, and Dph5p; diphthamide is a modified histidine residue of translation elongation factor 2 (Eft1p or Eft2p); may act in a complex with Dph2p and Kti11p
YML102W	1183.36	0.503803	0.161435	3.12078	0.00180374	0.02183	Subunit of chromatin assembly factor I (CAF-1), with Rlf2p and Msi1p; chromatin assembly by CAF-1 is important for multiple processes including silencing at telomeres, mating type loci, and rDNA; maintenance of kinetochore structure, deactivation of the DNA damage checkpoint after DNA repair, chromatin dynamics during transcription; and repression of divergent transcription; relocalizes to the cy…
YHR125W	11.3356	1.5925	0.510399	3.12012	0.0018078	0.0218377	Dubious open reading frame; unlikely to encode a functional protein, based on available experimental and comparative sequence data
tG(GCC)G2	6.89917	1.90255	0.611124	3.1132	0.00185068	0.0223133	Glycine tRNA (tRNA-Gly), predicted by tRNAscan-SE analysis
YPL176C	1566.59	-0.839154	0.269649	-3.11202	0.00185811	0.0223606	Transferrin receptor-like protein; plasma membrane protein that binds Bsd2p and regulates ubiquitylation and vacuolar degradation of the metal transporter Smf1p; functionally redundant with Tre2p; TRE1 has a paralog, TRE2, that arose from the whole genome duplication
YBR258C	280.974	0.671315	0.215825	3.11046	0.00186799	0.0224371	Subunit of the COMPASS (Set1C) complex; COMPASS methylates histone H3 on lysine 4 and is required in transcriptional silencing near telomeres
YEL048C	273.429	1.11395	0.358257	3.10937	0.00187488	0.0224773	Component of transport protein particle (TRAPP) complex II; TRAPPII is a multimeric guanine nucleotide-exchange factor for the GTPase Ypt1p, regulating intra-Golgi and endosome-Golgi traffic; promotes association of TRAPPII-specific subunits with the TRAPP core complex; sedlin related; human Sedlin mutations cause SEDT, a skeletal disorder
YHR126C	32.8328	1.67085	0.537523	3.10843	0.00188085	0.0224914	Putative GPI protein; transcription dependent upon Azf1p
YPR074C	9571.42	-0.665384	0.214083	-3.10807	0.00188312	0.0224914	Transketolase; catalyzes conversion of xylulose-5-phosphate and ribose-5-phosphate to sedoheptulose-7-phosphate and glyceraldehyde-3-phosphate in the pentose phosphate pathway; needed for synthesis of aromatic amino acids; TKL1 has a paralog, TKL2, that arose from the whole genome duplication
YFL010C	1274.76	-0.755621	0.243336	-3.10526	0.00190112	0.0226639	WW domain containing protein of unknown function; binds to Mca1p, a caspase-related protease that regulates H2O2-induced apoptosis; overexpression causes G1 phase growth arrest and clonal death that is suppressed by overexpression of MCA1
YIL057C	476.53	1.82061	0.586482	3.10428	0.00190742	0.0226692	Protein of unknown function; involved in energy metabolism under respiratory conditions; expression induced under carbon limitation and repressed under high glucose; RGI2 has a paralog, RGI1, that arose from the whole genome duplication
YML087C	331.733	0.632377	0.203724	3.10408	0.00190869	0.0226692	Putative protein of unknown function, highly conserved across species; homolog of human CYB5R4; null mutant displays reduced frequency of mitochondrial genome loss; AIM33 has a paralog, PGA3, that arose from the whole genome duplication
YBR111C	1987.78	-0.73786	0.237826	-3.10252	0.00191882	0.0227472	Nudix hydrolase family member with ADP-ribose pyrophosphatase activity; shown to metabolize O-acetyl-ADP-ribose to AMP and acetylated ribose 5'-phosphate
YHR049W	3296.11	1.07532	0.346877	3.09999	0.00193527	0.0228995	Putative serine hydrolase; localizes to both the nucleus and cytoplasm; sequence is similar to S. cerevisiae Fsh2p and Fsh3p and the human candidate tumor suppressor OVCA2
TLC1	3015.97	-0.975442	0.314877	-3.09785	0.00194927	0.0229111	RNA template component of telomerase; TLC1 RNA contains a template sequence that Est2p uses to add irregular repeats of TG(1-3) residues onto a DNA end; promoter regulated by the cell cycle dependent transcriptional activators Swi4p/Swi6p and Mbp1p/Swi6p
YDR503C	462.974	-0.523686	0.169008	-3.09858	0.00194449	0.0229111	Lipid phosphate phosphatase; catalyzes Mg(2+)-independent dephosphorylation of phosphatidic acid (PA), lysophosphatidic acid, and diacylglycerol pyrophosphate; involved in control of the cellular levels of phosphatidylinositol and PA
YGR109C	152.99	1.40545	0.453796	3.0971	0.00195425	0.0229111	B-type cyclin involved in DNA replication during S phase; activates Cdc28p to promote initiation of DNA synthesis; functions in formation of mitotic spindles along with Clb3p and Clb4p; most abundant during late G1; CLB6 has a paralog, CLB5, that arose from the whole genome duplication
YNR035C	3720.19	-0.499884	0.161399	-3.0972	0.00195359	0.0229111	Subunit of the ARP2/3 complex; ARP2/3 is required for the motility and integrity of cortical actin patches; required for cortical localization of calmodulin
tE(UUC)K	22.7971	1.98114	0.63936	3.09863	0.00194416	0.0229111	Glutamate tRNA (tRNA-Glu), predicted by tRNAscan-SE analysis; thiolation of uridine at wobble position (34) requires Ncs6p
YDL072C	3671.4	-0.890868	0.287808	-3.09535	0.0019658	0.022962	Protein of unknown function; YET3 null mutant decreases the level of secreted invertase; homolog of human BAP31 protein; protein abundance increases in response to DNA replication stress
YMR283C	482.308	0.370377	0.119645	3.09564	0.00196388	0.022962	2'-O-ribosyl phosphate transferase; modifies the initiator methionine tRNA at position 64 to distinguish it from elongator methionine tRNA
YHR038W	513.611	0.528423	0.171007	3.09006	0.00200114	0.023332	Mitochondrial ribosome recycling factor; essential for mitochondrial protein synthesis and for the maintenance of the respiratory function of mitochondria
YOR086C	3293.1	-0.696393	0.225416	-3.08937	0.00200579	0.0233434	Lipid-binding ER protein involved in ER-plasma membrane tethering; one of 6 proteins (Ist2p, Scs2p, Scs22p, Tcb1p, Tcb2p, Tcb3p) that connect ER to plasma membrane and regulate PI4P levels by controlling access of Sac1p phosphatase to its substrate PI4P in PM; contains 3 calcium and lipid binding domains; non-tagged protein also localizes to mitochondria; C-termini of Tcb1p, Tcb2p and Tcb3p inter…
YNL199C	2264.11	0.573693	0.185981	3.08468	0.00203768	0.0236713	Transcriptional activator of genes involved in glycolysis; interacts and functions with the DNA-binding protein Gcr1p
YDL007W	4888.47	-0.475899	0.154311	-3.08404	0.00204213	0.0236798	ATPase of the 19S regulatory particle of the 26S proteasome; one of six ATPases of the regulatory particle; involved in the degradation of ubiquitinated substrates; required for normal peptide hydrolysis by the core 20S particle; N-myristoylation of Rpt2p at Gly2 is involved in regulating the proper intracellular distribution of proteasome activity by controlling the nuclear localization of the 2…
YJL127C-B	455.675	-0.75671	0.245615	-3.08087	0.00206394	0.0238892	Putative protein of unknown function; identified based on homology to the filamentous fungus, <i>Ashbya gossypii</i>
YDR509W	42.8555	1.57577	0.511698	3.07949	0.00207357	0.0238898	Dubious open reading frame; unlikely to encode a functional protein, based on available experimental and comparative sequence data
YIL005W	1487.83	-0.335979	0.109111	-3.07925	0.00207525	0.0238898	ER protein with chaperone and co-chaperone activity; involved in retention of resident ER proteins; has a role in recognizing proteins targeted for ER-associated degradation (ERAD), member of the protein disulfide isomerase family
YPR137W	1362.58	1.12077	0.363944	3.07952	0.00207333	0.0238898	Protein involved in pre-rRNA processing; associated with U3 snRNP; component of small ribosomal subunit (SSU) processosome; ortholog of the human U3-55k protein
YDR082W	694.363	0.335019	0.108938	3.07532	0.00210274	0.024119	Telomere end-binding and capping protein; plays a key role with Pol12p in linking telomerase action with completion of lagging strand synthesis, and in a regulatory step required for telomere capping; similar to human Stn1
tP(UGG)O3	94.0024	1.80938	0.588335	3.07543	0.002102	0.024119	Proline tRNA (tRNA-Pro), predicted by tRNAscan-SE analysis; target of K. lactis zymocin
YDR313C	766.792	0.781875	0.254462	3.07266	0.00212157	0.0241709	RING-type ubiquitin ligase of the endosomal and vacuolar membranes; binds phosphatidylinositol(3)-phosphate; contains a FYVE finger domain
YLR134W	635.451	0.9756	0.317442	3.07332	0.00211694	0.0241709	Minor isoform of pyruvate decarboxylase; key enzyme in alcoholic fermentation, decarboxylates pyruvate to acetaldehyde, regulation is glucose- and ethanol-dependent, repressed by thiamine, involved in amino acid catabolism
YLR438W	5132.6	1.54509	0.502871	3.07254	0.00212245	0.0241709	L-ornithine transaminase (OTAse); catalyzes the second step of arginine degradation, expression is dually-regulated by allophanate induction and a specific arginine induction process; not nitrogen catabolite repression sensitive; protein abundance increases in response to DNA replication stress
YPR095C	1149.94	-0.233905	0.076127	-3.07257	0.00212227	0.0241709	Guanine nucleotide exchange factor (GEF) for Arf proteins; promotes activation of Arl1p, which recruits Imh1p to the Golgi; involved in vesicular transport; member of the Sec7-domain family; contains a PH domain
YAL037W	283.358	0.776251	0.252757	3.07113	0.0021325	0.0241987	Putative protein of unknown function; YAL037W has a paralog, YOR342C, that arose from the whole genome duplication
YKL039W	4213.36	-0.402798	0.131146	-3.07138	0.00213071	0.0241987	Protein of unknown function; copurifies with late Golgi vesicles containing the v-SNARE Tlg2p; PTM1 has a paralog, YHL017W, that arose from the whole genome duplication
YDR107C	655.623	-0.594871	0.193789	-3.06969	0.00214281	0.0242725	Protein with a role in cellular adhesion and filamentous growth; similar to Tmn3p; member of the evolutionarily conserved Transmembrane Nine family of proteins with nine membrane-spanning segments; TMN2 has a paralog, EMP70, that arose from the whole genome duplication
YDR317W	331.088	0.544737	0.177708	3.06535	0.00217412	0.0244967	Protein of unknown function involved in DNA repair
YMR268C	501.575	0.470663	0.153596	3.06429	0.00218184	0.0244967	Splicing factor that reanneals snRNPs during spliceosome recycling; reanneals U4 and U6 snRNPs
YOR256C	1199.52	-0.364444	0.118907	-3.06495	0.00217706	0.0244967	Transferrin receptor-like protein; functions with Tre1p to regulate ubiquitylation and vacuolar degradation of the metal transporter Smf1p; inviability of null mutant in systematic studies is due to proximity to CDC31; TRE2 has a paralog, TRE1, that arose from the whole genome duplication
YOR360C	2233.88	0.656054	0.214092	3.06436	0.00218134	0.0244967	High-affinity cyclic AMP phosphodiesterase; component of the cAMP-dependent protein kinase signaling system, protects the cell from extracellular cAMP, contains readthrough motif surrounding termination codon
YPL014W	2347.62	-1.30663	0.426375	-3.06452	0.00218021	0.0244967	Putative protein of unknown function; green fluorescent protein (GFP)-fusion protein localizes to the cytoplasm and to the nucleus
YCL012C	506.894	0.602333	0.196756	3.06133	0.00220357	0.0245268	Putative protein of unknown function; orthologs are present in S. bayanus, S. paradoxus and Ashbya gossypii; YCL012C is not an essential gene
YDR485C	1682.86	0.394349	0.12884	3.06078	0.00220764	0.0245268	Htz1p-binding component of the SWR1 complex; exchanges histone variant H2AZ (Htz1p) for chromatin-bound histone H2A; may function as a lock that prevents removal of H2AZ from nucleosomes; required for vacuolar protein sorting
YML123C	10867.8	-1.77336	0.579076	-3.06239	0.00219574	0.0245268	High-affinity inorganic phosphate (Pi) transporter; also low-affinity manganese transporter; regulated by Pho4p and Spt7p; mutation confers resistance to arsenate; exit from the ER during maturation requires Pho86p; cells overexpressing Pho84p accumulate heavy metals but do not develop symptoms of metal toxicity
YMR154C	464.398	0.386194	0.126148	3.06144	0.00220273	0.0245268	Calpain-like cysteine protease; involved in proteolytic activation of Rim101p in response to alkaline pH; localizes to punctate structures in alkaline conditions and in vps4 mutant; has similarity to A. nidulans palB
YNL001W	1315.96	0.547537	0.178785	3.06254	0.00219465	0.0245268	Protein that facilitates ribosomal subunit dissociation; Dom34-Hbs1 complex and Rli1p have roles in dissociating inactive ribosomes to facilitate translation restart, particularly ribosomes stalled in 3' UTRs; required for RNA cleavage in no-go decay, but reports conflict on endonuclease activity; Pelota ortholog; protein abundance increases in response to DNA replication stress; DOM34 has a para…
YOR175C	2669.98	-0.586625	0.191642	-3.06104	0.0022057	0.0245268	Broad-specificity lysophospholipid acyltransferase; part of MBOAT family of membrane-bound O-acyltransferases; key component of Lands cycle; may have role in fatty acid exchange at sn-2 position of mature glycerophospholipids
YBR276C	1584.76	-0.289666	0.0946765	-3.05954	0.0022168	0.0245856	Protein phosphatase; has specificity for serine, threonine, and tyrosine residues; has a role in the DNA synthesis phase of the cell cycle
YPR091C	1586.95	-0.720163	0.235464	-3.05849	0.00222459	0.0246291	Lipid-binding ER protein, enriched at nucleus-vacuolar junctions (NVJ); may be involved in sterol metabolism or signaling at the NVJ; contains a synaptotagmin-like-mitochondrial- lipid binding protein (SMP) domain; binds phosphatidylinositols and other lipids in a large-scale study; may interact with ribosomes, based on co-purification experiments
YEL004W	542.594	-0.527882	0.172659	-3.05737	0.00223289	0.0246781	Uridine diphosphate-N-acetylglucosamine (UDP-GlcNAc) transporter; required for cell wall chitin synthesis; localized to the ER
YPL138C	699.081	0.4378	0.143351	3.05403	0.0022579	0.0249113	Subunit of COMPASS (Set1C); a complex which methylates histone H3 on lysine 4 and is required in telomeric transcriptional silencing; interacts with Orc2p; PHD finger domain protein similar to human CGBP, an unmethylated CpG binding protein; relocalizes to the cytosol in response to hypoxia
YLR013W	22.0292	1.77775	0.582906	3.0498	0.00228991	0.0252206	Protein containing GATA family zinc finger motifs; involved in spore wall assembly; sequence similarity to GAT4, and the double mutant gat3 gat4 exhibits reduced dityrosine fluorescence relative to the single mutants
YNR044W	1067.25	0.765011	0.250955	3.0484	0.00230062	0.0252522	Anchorage subunit of a-agglutinin of a-cells; highly O-glycosylated protein with N-terminal secretion signal and C-terminal signal for addition of GPI anchor to cell wall, linked to adhesion subunit Aga2p via two disulfide bonds; AGA1 has a paralog, FIG2, that arose from the whole genome duplication
YOL036W	2176.84	0.395288	0.129671	3.04839	0.00230071	0.0252522	Protein of unknown function; potential Cdc28p substrate; YOL036W has a paralog, YIR016W, that arose from the whole genome duplication
YER137C	95.3453	0.811865	0.266651	3.04467	0.00232933	0.0255224	Putative protein of unknown function
YJL077C	271.666	-0.577507	0.189786	-3.04293	0.00234286	0.0256265	Protein with a role in processing of secretory proteins; possible role in vacuolar sorting, null mutants are hypersensitive to sortin2
YBR144C	31.004	1.1456	0.376751	3.04073	0.00236004	0.0257702	Dubious open reading frame; unlikely to encode a functional protein, based on available experimental and comparative sequence data; YBR144C is not an essential gene
YFR044C	5282.84	-0.650323	0.214074	-3.03784	0.00238277	0.0259271	Cys-Gly metallo-di-peptidase; forms a complex with Dug2p and Dug3p to degrade glutathione (GSH) and other peptides containing a gamma-glu-X bond in an alternative pathway to GSH degradation by gamma-glutamyl transpeptidase (Ecm38p)
YKL117W	5578.68	-0.841644	0.277124	-3.03707	0.00238893	0.0259271	Co-chaperone that binds and regulates Hsp90 family chaperones; plays a role in determining prion variants; important for pp60v-src activity in yeast; homologous to the mammalian p23 proteins, and like p23 can regulate telomerase activity; protein abundance increases in response to DNA replication stress
YOL111C	1143.15	-0.594933	0.195905	-3.03684	0.0023907	0.0259271	Protein involved in inserting tail-anchored proteins into ER membranes; forms a complex with Get4p; required for efficient mating; involved in shmoo formation and nuclear migration in the pre-zygote; associates with ribosomes
YPL267W	317.588	1.12108	0.369059	3.03769	0.00238402	0.0259271	Pseudosubstrate inhibitor of the APC/C; suppresses APC/C [Cdh1]-mediated proteolysis of mitotic cyclins; associates with Cdh1p, Bmh1p and Bmh2p; cell cycle regulated protein; the anaphase-promoting complex/cyclosome is also known as APC/C
YDR464W	2244.89	0.679819	0.224243	3.03161	0.0024325	0.0263355	Protein of unknown function; involved in negative regulation of expression of spliceosome components PRP4 and PRP3; relocalizes to the cytosol in response to hypoxia
YLR312W-A	925.774	0.362722	0.119724	3.02966	0.0024483	0.0264616	Mitochondrial ribosomal protein of the large subunit
YGR046W	1584.48	0.631101	0.20837	3.02876	0.00245563	0.0264958	Mitochondrial phosphatidate cytidylyltransferase (CDP-DAG synthase); required for cardiolipin biosynthesis; viability of null mutant is strain-dependent; mRNA is targeted to the bud; mutant displays defect in mitochondrial protein import, likely due to altered membrane lipid composition
YER013W	1246.98	0.541751	0.178975	3.02696	0.00247025	0.0266085	DEAH-box RNA-dependent ATPase/ATP-dependent RNA helicase; associates with lariat intermediates before the second catalytic step of splicing; mediates ATP-dependent mRNA release from the spliceosome and unwinds RNA duplexes; required for proofreading the exon ligation reaction
snR18	195.958	1.22698	0.405535	3.02559	0.00248148	0.0266843	C/D box small nucleolar RNA (snoRNA); commonly referred to as U18; guides 2'-O-methylation of large subunit (LSU) rRNA at positions A649 and C650
YNL050C	1037.98	0.673636	0.222962	3.0213	0.00251689	0.0270194	Putative protein of unknown function; YNL050c is not an essential gene
YOL038W	2959.29	-0.710606	0.235407	-3.01863	0.00253923	0.0272134	Alpha 4 subunit of the 20S proteasome; may replace alpha 3 subunit (Pre9p) under stress conditions to create a more active proteasomal isoform; GFP-fusion protein relocates from cytosol to the mitochondrial surface upon oxidative stress
YDR402C	156.444	1.11269	0.369382	3.0123	0.00259273	0.0276815	N-formyltyrosine oxidase; sporulation-specific microsomal enzyme involved in the production of N,N-bisformyl dityrosine required for spore wall maturation, homologous to cytochrome P-450s
YLR410W-B	211.032	-1.52216	0.505243	-3.01273	0.00258909	0.0276815	Retrotransposon TYA Gag and TYB Pol genes; transcribed/translated as one unit; polyprotein is processed to make a nucleocapsid-like protein (Gag), reverse transcriptase (RT), protease (PR), and integrase (IN); similar to retroviral genes
YPR186C	464.014	0.531563	0.176486	3.01193	0.00259595	0.0276815	Transcription factor IIIA (TFIIIA); essential DNA binding protein required for transcription of 5S rRNA by RNA polymerase III; not involved in transcription of other RNAP III genes; nine conserved zinc fingers; may also bind 5S rRNA
YCR072C	1419.51	1.23864	0.411585	3.00945	0.00261724	0.0278618	WD-repeat protein involved in ribosome biogenesis; may interact with ribosomes; required for maturation and efficient intra-nuclear transport or pre-60S ribosomal subunits, localizes to the nucleolus
YGR239C	641.546	0.614415	0.204494	3.00456	0.00265964	0.0282659	Peroxin required for peroxisomal matrix protein targeting; acts on proteins containing the PTS2 targeting sequence; interacts with Pex7p; partially redundant with Pex18p; relative distribution to cytoplasmic foci increases upon DNA replication stress; PEX21 has a paralog, PEX18, that arose from the whole genome duplication
YCR010C	1123.55	1.86864	0.622102	3.00375	0.00266671	0.0282938	Acetate transporter required for normal sporulation; phosphorylated in mitochondria; ADY2 has a paralog, ATO2, that arose from the whole genome duplication
YDR389W	1431.48	0.436824	0.145607	3.00003	0.00269956	0.0285472	GTPase activating protein (GAP) for Rho1p; regulator of a Tor2p-mediated, Rho1p GTPase switch that controls organization of the actin cytoskeleton; negative regulator of the RHO1-PKC1-MAPK cell integrity (CWI) and membrane fluidity homeostasis signaling pathways; potential Cdc28p substrate; SAC7 has a paralog, BAG7, that arose from the whole genome duplication
YKL217W	1998.32	1.61289	0.537624	3.00004	0.00269944	0.0285472	Monocarboxylate/proton symporter of the plasma membrane; transport activity is dependent on the pH gradient across the membrane; mediates high-affinity uptake of carbon sources lactate, pyuvate, and acetate, and also of the micronutrient selenite, whose structure mimics that of monocarboxylates; expression and localization are tightly regulated, with transcription repression, mRNA degradation, an…
YDR336W	440.791	0.445942	0.148681	2.99931	0.00270588	0.0285666	Putative protein of unknown function; sumoylated under stress conditions in a genome wide study; YDR336W is not an essential gene
YKL007W	2185.98	-0.513583	0.171332	-2.99758	0.00272129	0.0286816	Alpha subunit of the capping protein heterodimer (Cap1p and Cap2p); capping protein (CP) binds to the barbed ends of actin filaments preventing further polymerization; localized predominantly to cortical actin patches; protein increases in abundance and relocalizes from bud neck to plasma membrane upon DNA replication stress
YOR069W	1231.45	-0.289959	0.096759	-2.99671	0.00272907	0.0287161	Nexin-1 homolog; required for localizing membrane proteins from a prevacuolar/late endosomal compartment back to late Golgi; structural component of retromer membrane coat complex; forms a retromer subcomplex with Vps17p; required for recruiting the retromer complex to the endosome membranes; VPS5 has a paralog, YKR078W, that arose from the whole genome duplication
YBL059W	212.814	0.495665	0.16554	2.99422	0.00275145	0.0288718	Putative protein of unknown function; the authentic, non-tagged protein is detected in highly purified mitochondria in high-throughput studies; YBL059W has a paralog, YER093C-A, that arose from the whole genome duplication
YDR315C	265.854	-0.799798	0.267128	-2.99406	0.00275293	0.0288718	Inositol 1,3,4,5,6-pentakisphosphate 2-kinase; nuclear protein required for synthesis of 1,2,3,4,5,6-hexakisphosphate (phytate), which is integral to cell function; has 2 motifs conserved in other fungi; ipk1 gle1 double mutant is inviable
YHR061C	501.406	0.560098	0.187129	2.99311	0.00276151	0.0289141	Protein involved in initiation of budding and cellular polarization; interacts with Cdc42p via the Cdc42/Rac-interactive binding (CRIB) domain; relocalizes from bud neck to nucleus upon DNA replication stress; GIC1 has a paralog, GIC2, that arose from the whole genome duplication
tL(CAA)N	24.7877	1.68848	0.564298	2.99218	0.00276989	0.0289542	Leucine tRNA (tRNA-Leu), predicted by tRNAscan-SE analysis
YOR348C	7326.11	1.73967	0.581911	2.98958	0.00279364	0.0291547	Proline permease; required for high-affinity transport of proline; also transports the toxic proline analog azetidine-2-carboxylate (AzC); PUT4 transcription is repressed in ammonia-grown cells
YPL093W	3884.32	1.25283	0.419908	2.98357	0.00284905	0.0296842	Putative GTPase; associates with free 60S ribosomal subunits in the nucleolus and is required for 60S ribosomal subunit biogenesis; constituent of 66S pre-ribosomal particles; member of the ODN family of nucleolar G-proteins
YDR101C	2100.49	1.24847	0.418576	2.98267	0.0028575	0.0297236	Nuclear export factor for the ribosomal pre-60S subunit; shuttling factor which directly binds FG rich nucleoporins and facilities translocation through the nuclear pore complex; interacts directly with Alb1p; responsible for Tif6p recycling defects in the absence of Rei1; associated with the ribosomal export complex
YBR056W-A	20.5702	1.4128	0.473987	2.98068	0.00287612	0.0298684	Protein of unknown function; mRNA identified as translated by ribosome profiling data; partially overlaps dubious ORF YBR056C-B; YBR056W-A has a paralog, YDR034W-B, that arose from the whole genome duplication
YJL151C	1751.05	-0.619657	0.207932	-2.98009	0.00288165	0.0298772	Protein involved in efficient MVB sorting of proteins to the vacuole; may function as an RSP5 adapter protein for MVB cargos; integral membrane protein localized to vacuolar intralumenal vesicles
YNL253W	797.855	0.554931	0.186246	2.97957	0.00288657	0.0298795	Protein involved in mRNA export; component of the transcription export (TREX) complex
YFR043C	586.573	0.674976	0.226578	2.97901	0.00289185	0.0298856	Putative protein of unknown function; null mutant displays increased levels of spontaneous Rad52p foci
YOR122C	5263.63	-0.598979	0.201118	-2.97825	0.00289899	0.0299039	Profilin; binds actin, phosphatidylinositol 4,5-bisphosphate, and polyproline regions; involved in cytoskeleton organization; required for normal timing of actin polymerization in response to thermal stress; protein abundance increases in response to DNA replication stress; highly conserved protein; human PFN1 (profilin 1) complements temperature sensitive pfy1 mutants, PFN1 mutations are a rare …
tN(GUU)K	22.254	1.72648	0.579777	2.97783	0.00290301	0.0299039	Asparagine tRNA (tRNA-Asn), predicted by tRNAscan-SE analysis
YDR081C	1639.09	0.308169	0.103534	2.97649	0.00291567	0.029946	Transcription factor for thiamine-regulated genes; required for expression of the two isoforms of pyruvate decarboxylase (PDC1 and PDC5) along with thiamine biosynthetic genes; binds a DNA sequence in the PDC5 promoter; mutant fails to grow on 2% glucose and thus is scored as inviable under standard conditions
YLR323C	381.272	0.45807	0.153901	2.9764	0.00291651	0.029946	General splicing factor; required for stable U2 snRNP binding to primary transcripts; essential for the first step of splicing; component of the pre-catalytic spliceosome complex containing Cef1p; similar to S. pombe Cwf24p
YFR030W	2361.23	0.869345	0.29222	2.97496	0.00293022	0.0299903	Subunit alpha of assimilatory sulfite reductase; complex converts sulfite into sulfide
YNL065W	3540.23	1.26924	0.426639	2.97496	0.00293025	0.0299903	Plasma membrane transporter of the major facilitator superfamily; member of the 12-spanner drug:H(+) antiporter DHA1 family; confers resistance to short-chain monocarboxylic acids and quinidine; involved in the excretion of excess amino acids; AQR1 has a paralog, QDR1, that arose from the whole genome duplication; relocalizes from plasma membrane to cytoplasm upon DNA replication stress
YBR060C	1107.49	0.383441	0.128944	2.9737	0.00294235	0.0300658	Subunit of the origin recognition complex (ORC); ORC directs DNA replication by binding to replication origins and is also involved in transcriptional silencing; interacts with Spp1p and with trimethylated histone H3; phosphorylated by Cdc28p
YOR014W	2980.81	-0.45783	0.154014	-2.97266	0.00295228	0.030119	B-type regulatory subunit of protein phosphatase 2A (PP2A); Rts1p and Cdc55p are alternative regulatory subunits for PP2A catalytic subunits, Pph21p and Pph22p; PP2A-Rts1p protects cohesin when recruited by Sgo1p to the pericentromere; highly enriched at centromeres in the absence of Cdc55p; required for maintenance of septin ring organization during cytokinesis, for ring disassembly in G1 and fo…
YKR041W	64.9282	0.90551	0.304988	2.969	0.00298769	0.0304314	Protein of unknown function; localizes to the mitotic spindle; overexpression of YKR041W affects endocytic protein trafficking
YPR031W	780.379	0.562715	0.18962	2.9676	0.00300137	0.030522	Subunit of the NuA3 histone acetyltransferase complex; this complex acetylates histone H3; contains PHD finger domain that interacts with methylated histone H3
YBL002W	3777.1	1.19331	0.402279	2.96638	0.00301327	0.0305611	Histone H2B; core histone protein required for chromatin assembly and chromosome function; nearly identical to HTB1; Rad6p-Bre1p-Lge1p mediated ubiquitination regulates reassembly after DNA replication, transcriptional activation, meiotic DSB formation and H3 methylation
YGR294W	17.1631	1.31782	0.444327	2.96589	0.00301811	0.0305611	Protein of unknown function; member of the seripauperin multigene family encoded mainly in subtelomeric regions
YKL216W	9966.68	-1.058	0.356741	-2.96573	0.00301962	0.0305611	Dihydroorotate dehydrogenase; catalyzes the fourth enzymatic step in the de novo biosynthesis of pyrimidines, converting dihydroorotic acid into orotic acid
YEL051W	3483.55	-0.709966	0.239806	-2.96059	0.00307051	0.0309872	Subunit D of the V1 peripheral membrane domain of V-ATPase; part of the electrogenic proton pump found throughout the endomembrane system; plays a role in the coupling of proton transport and ATP hydrolysis; the V1 peripheral membrane domain of the vacuolar H+-ATPase (V-ATPase) has eight subunits
YGR235C	1379.67	0.446489	0.150867	2.95949	0.00308154	0.0309872	Component of the MICOS complex; MICOS (formerly MINOS or MitOS) is a mitochondrial inner membrane complex that extends into the intermembrane space and has a role in the maintenance of crista junctions, inner membrane architecture, and formation of contact sites to the outer membrane; Mic26p is a non-essential component of the complex
YLR042C	390.078	0.942051	0.318288	2.95975	0.00307893	0.0309872	Cell wall protein of unknown function; localizes to the cytoplasm; deletion improves xylose fermentation in industrially engineered strains; YLL042C is not an essential gene
YLR318W	605.25	0.490944	0.165914	2.95903	0.00308607	0.0309872	Reverse transcriptase subunit of the telomerase holoenzyme; essential for telomerase core catalytic activity, involved in other aspects of telomerase assembly and function; mutations in human homolog are associated with aplastic anemia
YPL080C	165.63	1.14919	0.388274	2.95975	0.00307893	0.0309872	Dubious open reading frame; unlikely to encode a functional protein, based on available experimental and comparative sequence data
YER091C	13318.6	1.57125	0.531197	2.95794	0.00309706	0.031013	Cobalamin-independent methionine synthase; involved in methionine biosynthesis and regeneration; requires a minimum of two glutamates on the methyltetrahydrofolate substrate, similar to bacterial metE homologs
YOL101C	926.312	-1.36444	0.461303	-2.95781	0.00309838	0.031013	Membrane protein involved in zinc ion homeostasis; member of the four-protein IZH family; expression induced by fatty acids and altered zinc levels; deletion reduces sensitivity to excess zinc; possible role in sterol metabolism; protein increases in abundance and relocalizes from nucleus to ER upon DNA replication stress; IZH4 has a paralog, IZH1, that arose from the whole genome duplication
YPR170C	42.7403	1.1458	0.387675	2.95558	0.00312086	0.031189	Dubious open reading frame; unlikely to encode a functional protein, based on available experimental and comparative sequence data; partially overlaps ORFs YPR169W-A and YPR170W-B
YKL073W	6502.36	-0.599769	0.203031	-2.95408	0.00313606	0.031194	Molecular chaperone of the endoplasmic reticulum lumen; involved in polypeptide translocation and folding; nucleotide exchange factor for the ER lumenal Hsp70 chaperone Kar2p; regulated by the unfolded protein response pathway
YLL015W	1819.11	-0.510333	0.172732	-2.95447	0.00313204	0.031194	ABC type transmembrane transporter of MRP/CFTR family; found in vacuolar membrane, involved in the transport of unconjugated bilirubin and in heavy metal detoxification via glutathione conjugates, along with Ycf1p
YNL077W	8245.02	1.40171	0.474421	2.95457	0.00313103	0.031194	Chaperone with a role in SUMO-mediated protein degradation; member of the DnaJ-like family; conserved across eukaryotes; overexpression interferes with propagation of the [Psi+] prion; the authentic, non-tagged protein is detected in highly purified mitochondria in high-throughput studies; forms nuclear foci upon DNA replication stress
YOR255W	45.0624	1.50787	0.511071	2.95041	0.00317348	0.031517	Protein involved in sporulation; required for the construction of the outer spore wall layers; required for proper localization of Spo14p
YIL159W	1137.38	0.917161	0.311097	2.94815	0.00319684	0.0316995	Formin; nucleates the formation of linear actin filaments, involved in cell processes such as budding and mitotic spindle orientation which require the formation of polarized actin cables, functionally redundant with BNI1
YHR052W	1921	1.19869	0.406984	2.94529	0.00322647	0.0319192	Essential protein that interacts with proteasome components; has a potential role in proteasome substrate specificity; also copurifies with 66S pre-ribosomal particles
YLR118C	888.528	-0.680738	0.231147	-2.94505	0.00322902	0.0319192	Acyl-protein thioesterase responsible for depalmitoylation of Gpa1p; green fluorescent protein (GFP)-fusion protein localizes to both the cytoplasm and nucleus and is induced in response to the DNA-damaging agent MMS
YBL071C	302.528	0.589614	0.200457	2.94136	0.0032678	0.0319551	Dubious open reading frame; unlikely to encode a functional protein, based on available experimental and comparative sequence data
YBR267W	840.953	1.0573	0.359397	2.94188	0.00326222	0.0319551	Cytoplasmic pre-60S factor; required for the correct recycling of shuttling factors Alb1, Arx1 and Tif6 at the end of the ribosomal large subunit biogenesis; involved in bud growth in the mitotic signaling network
YCR020W-B	400.535	0.593198	0.201585	2.94267	0.00325396	0.0319551	Component of the RSC chromatin remodeling complex; RSC functions in transcriptional regulation and elongation, chromosome stability, and establishing sister chromatid cohesion; involved in telomere maintenance
YGL259W	77.2942	-1.34355	0.456541	-2.94289	0.00325168	0.0319551	Protein with similarity to GPI-anchored aspartic proteases; such proteases are Yap1p and Yap3p
YIL043C	4086.73	-0.629609	0.213931	-2.94305	0.00324997	0.0319551	Microsomal cytochrome b reductase; not essential for viability; also detected in mitochondria; mutation in conserved NADH binding domain of the human ortholog results in type I methemoglobinemia
YIL046W-A	38.9005	1.25841	0.427567	2.94318	0.0032486	0.0319551	Putative protein of unknown function; identified by expression profiling and mass spectrometry
YKL074C	1172.32	0.449285	0.152725	2.94179	0.00326318	0.0319551	Protein involved in early pre-mRNA splicing; component of the pre-mRNA-U1 snRNP complex, the commitment complex; interacts with Msl5p/BBP splicing factor and Sub2p; similar to metazoan splicing factor U2AF65
YPR043W	26.6951	1.2289	0.418047	2.93963	0.00328601	0.0320839	Ribosomal 60S subunit protein L43A; null mutation confers a dominant lethal phenotype; homologous to mammalian ribosomal protein L37A, no bacterial homolog; RPL43A has a paralog, RPL43B, that arose from the whole genome duplication
YBL028C	965.463	1.17054	0.39832	2.93869	0.00329605	0.0321327	Protein of unknown function that may interact with ribosomes; green fluorescent protein (GFP)-fusion protein localizes to the nucleolus; predicted to be involved in ribosome biogenesis
YDR278C	39.3328	1.69163	0.575982	2.93694	0.00331463	0.0322644	Dubious open reading frame; unlikely to encode a functional protein, based on available experimental and comparative sequence data
tK(UUU)L	13.9526	1.47482	0.502388	2.93562	0.00332884	0.0323533	Lysine tRNA (tRNA-Lys), predicted by tRNAscan-SE analysis; thiolation of uridine at wobble position (34) requires Ncs6p
YLR370C	1540.76	-0.691287	0.235556	-2.9347	0.00333867	0.0323994	Subunit of the ARP2/3 complex; ARP2/3 is required for the motility and integrity of cortical actin patches
YBL014C	1357.68	0.910287	0.310325	2.93334	0.00335338	0.0324494	Component of the core factor (CF) rDNA transcription factor complex; CF is required for transcription of 35S rRNA genes by RNA polymerase I and is composed of Rrn6p, Rrn7p, and Rrn11p
YGR121C	1396.32	0.566162	0.193013	2.93328	0.00335403	0.0324494	Ammonium permease; belongs to a ubiquitous family of cytoplasmic membrane proteins that transport only ammonium (NH4+); expression is under the nitrogen catabolite repression regulation; MEP1 has a paralog, MEP3, that arose from the whole genome duplication
YML116W-A	150.65	-0.779655	0.265866	-2.93252	0.00336227	0.032471	Putative protein of unknown function
YOR160W	1332.62	-0.391311	0.133456	-2.93213	0.00336645	0.032471	Nuclear import receptor; mediates the nuclear localization of proteins involved in mRNA-nucleus export; promotes dissociation of mRNAs from the nucleus-cytoplasm mRNA shuttling protein Npl3p; required for retrograde import of mature tRNAs; relocalizes from cytoplasm to the nuclear periphery upon DNA replication stress
YMR150C	460.228	-0.573029	0.195619	-2.92931	0.00339714	0.0327174	Catalytic subunit of mitochondrial inner membrane peptidase complex; required for maturation of mitochondrial proteins of the intermembrane space; complex contains two catalytic subunits (Imp1p and Imp2p that differ in substrate specificty) and Som1p
YPL070W	1365.82	-0.458495	0.156668	-2.92654	0.00342754	0.0329603	Guanine nucleotide exchange factor (GEF); involved in vesicle-mediated vacuolar transport, including Golgi-endosome trafficking and sorting through the multivesicular body (MVB); specifically stimulates the intrinsic guanine nucleotide exchange activity of Rab family members (Vps21p/Ypt52p/Ypt53p); partially redundant with GEF VPS9; required for localization of the CORVET complex to endosomes; co…
YOR196C	1405.54	0.422145	0.144321	2.92504	0.00344411	0.0330697	Protein involved in biosynthesis of the coenzyme lipoic acid; has similarity to E. coli lipoic acid synthase
YAR042W	2629.19	-0.562149	0.192237	-2.92425	0.00345289	0.0331041	Protein similar to mammalian oxysterol-binding protein; contains ankyrin repeats; localizes to the Golgi and the nucleus-vacuole junction; SWH1 has a paralog, OSH2, that arose from the whole genome duplication
YDL210W	155.607	0.617089	0.211108	2.9231	0.00346562	0.0331761	GABA (gamma-aminobutyrate) permease; serves as a GABA transport protein involved in the utilization of GABA as a nitrogen source; catalyzes the transport of putrescine and delta-aminolevulinic acid (ALA); localized to the vacuolar membrane
YER140W	738.894	0.379091	0.129796	2.92068	0.00349271	0.0333853	ER membrane protein of unknown function; forms an ER-membrane associated protein complex with Slp1p; identified along with SLP1 in a screen for mutants defective in the unfolded protein response (UPR); proposed to function in the folding of integral membrane proteins; interacts genetically with MPS1; the authentic, non-tagged protein is detected in highly purified mitochondria in high-throughput …
YHR009C	2516.78	-0.487002	0.166959	-2.9169	0.00353527	0.0336406	Putative oxidoreductase involved in late endosome to Golgi transport; physical and genetical interactions with Btn2p; null mutant is viable, has extended S phase, and sensitive to expression of top1-T722A allele; similar to human FOXRED1
YLR014C	564.264	0.928423	0.318199	2.91774	0.00352573	0.0336406	Zinc finger transcription factor; contains a Zn(2)-Cys(6) binuclear cluster domain, positively regulates transcription of URA1, URA3, URA4, and URA10, which are involved in de novo pyrimidine biosynthesis, in response to pyrimidine starvation; activity may be modulated by interaction with Tup1p
YLR429W	3782.55	-0.488631	0.167517	-2.91691	0.00353519	0.0336406	Coronin; cortical actin cytoskeletal component that associates with the Arp2p/Arp3p complex to regulate its activity; plays a role in regulation of actin patch assembly
YBR134W	35.2037	1.06008	0.363498	2.91635	0.00354157	0.0336502	Dubious open reading frame; unlikely to encode a functional protein, based on available experimental and comparative sequence data
YHR026W	3839.6	-0.478456	0.164232	-2.9133	0.00357631	0.0339297	Subunit c'' of the vacuolar ATPase; v-ATPase functions in acidification of the vacuole; one of three proteolipid subunits of the V0 domain
YOR072W	42.1521	0.891531	0.306248	2.91114	0.00360112	0.0341142	Dubious open reading frame; unlikely to encode a functional protein, based on available experimental and comparative sequence data; partially overlaps the dubious gene YOR072W-A; diploid deletion strains are methotrexate, paraquat and wortmannin sensitive
YML057W	1914.71	-0.485928	0.16695	-2.91062	0.00360716	0.0341207	Calcineurin A; one isoform (the other is Cna1p) of the catalytic subunit of calcineurin, a Ca++/calmodulin-regulated protein phosphatase which regulates Crz1p (a stress-response transcription factor), the other calcineurin subunit is CNB1; regulates the function of Aly1p alpha-arrestin; CMP2 has a paralog, CNA1, that arose from the whole genome duplication
YER028C	464.016	0.898032	0.308694	2.90913	0.00362435	0.0342323	Transcriptional regulator; partially nonfunctional in S288C strains but has a major role in catabolite repression and ethanol response in some other strains; involved in response to toxic agents; phosphorylation by Snf1p or the Mec1p pathway inactivates Mig3p, allowing induction of damage response genes; MIG3 has a paralog, MIG2, that arose from the whole genome duplication
YBR009C	5353.12	0.993157	0.341621	2.90719	0.00364694	0.0342772	Histone H4; core histone protein required for chromatin assembly and chromosome function; one of two identical histone proteins (see also HHF2); contributes to telomeric silencing; N-terminal domain involved in maintaining genomic integrity
YDR042C	239.598	1.21054	0.416356	2.90747	0.00364364	0.0342772	Putative protein of unknown function; expression is increased in ssu72-ts69 mutant
YER178W	8359.81	-0.637242	0.21915	-2.90779	0.00363987	0.0342772	E1 alpha subunit of the pyruvate dehydrogenase (PDH) complex; catalyzes the direct oxidative decarboxylation of pyruvate to acetyl-CoA; phosphorylated; regulated by glucose
YPL202C	1006.64	0.399192	0.137327	2.90687	0.00365064	0.0342772	Iron-regulated transcriptional activator; activates genes involved in intracellular iron use and required for iron homeostasis and resistance to oxidative stress; AFT2 has a paralog, AFT1, that arose from the whole genome duplication
YAL044W-A	60.176	-0.78844	0.271449	-2.90456	0.00367767	0.0344295	Putative protein of unknown function; similar to S. pombe uvi31 which is a putative DNA repair protein
YOR321W	1215.68	-0.454873	0.156594	-2.9048	0.00367492	0.0344295	Protein O-mannosyltransferase; transfers mannose residues from dolichyl phosphate-D-mannose to protein serine/threonine residues; acts in a complex with Pmt5p, can instead interact with Pmt1p in some conditions; antifungal drug target; PMT3 has a paralog, PMT2, that arose from the whole genome duplication
YGL198W	408.914	-0.84519	0.29109	-2.90354	0.00368976	0.0344919	Protein that interacts with Rab GTPases; localized to late Golgi vesicles; computational analysis of large-scale protein-protein interaction data suggests a possible role in vesicle-mediated transport
YDL188C	1244.82	-0.524275	0.180612	-2.90277	0.00369881	0.0345259	Catalytic subunit of protein phosphatase 2A (PP2A); functionally redundant with Pph21p; methylated at C terminus; forms alternate complexes with several regulatory subunits; involved in signal transduction and regulation of mitosis; protein abundance increases in response to DNA replication stress; PPH22 has a paralog, PPH21, that arose from the whole genome duplication
YBR043C	1432.46	0.431285	0.148744	2.8995	0.00373754	0.0347346	Multidrug transporter of the major facilitator superfamily; member of the 12-spanner drug:H(+) antiporter DHA1 family; has a role in polyamine homeostasis; involved in spore wall asembly; sequence similarity to DTR1 and QDR1, and the triple mutant dtr1 qdr1 qdr3 exhibits reduced dityrosine fluorescence relative to the single mutants; expression is upregulated under polyamine stress; required for …
YEL013W	1679.69	-0.470732	0.162309	-2.90022	0.00372898	0.0347346	Phosphorylated and palmitoylated vacuolar membrane protein; interacts with Atg13p, required for the cytoplasm-to-vacuole targeting (Cvt) pathway; interacts with Nvj1p to form nucleus-vacuole junctions
snR191	79.7247	1.2897	0.44479	2.89957	0.0037368	0.0347346	H/ACA box small nucleolar RNA (snoRNA); guides pseudouridylation of large subunit (LSU) rRNA at positions U2258 and U2260; encoded within the intron of NOG2/YNR053C
YLR054C	212.74	0.951294	0.3282	2.89852	0.00374933	0.0347934	Protein of unknown function reputedly involved in spore wall assembly
YCL038C	1238.4	-0.717589	0.247784	-2.89603	0.00377917	0.0350192	Vacuolar integral membrane protein required for efflux of amino acids; required for efflux of amino acids during autophagic body breakdown in the vacuole; null mutation causes a gradual loss of viability during starvation
YBR086C	4653.94	-0.448793	0.155025	-2.89497	0.00379193	0.0350864	Cortical ER protein involved in ER-plasma membrane tethering; one of 6 proteins (Ist2p, Scs2p, Scs22p, Tcb1p, Tcb2p, Tcb3p) that connect ER to the plasma membrane (PM) and regulate PM phosphatidylinositol-4-phosphate (PI4P) levels by controlling access of Sac1p phosphatase to its substrate PI4P in the PM; localizes to the mother cell in small-budded cells and to the bud in medium- and large-budde…
YHR160C	394.095	1.11498	0.385377	2.89323	0.00381308	0.0352309	Peroxin; required for targeting of peroxisomal matrix proteins containing PTS2; interacts with Pex7p; partially redundant with Pex21p; PEX18 has a paralog, PEX21, that arose from the whole genome duplication
YOR356W	1696.5	0.600509	0.207828	2.88946	0.00385904	0.0356038	Putative ortholog of human ETF-dH; found in a large supramolecular complex with other mitochondrial dehydrogenases; may have a role in oxidative stress response; ETF-dH is also known as electron transfer flavoprotein dehydrogenase
YKL103C	4910.1	-1.22076	0.423268	-2.88414	0.00392487	0.0361588	Vacuolar aminopeptidase yscI; zinc metalloproteinase that belongs to the peptidase family M18; often used as a marker protein in studies of autophagy and cytosol to vacuole targeting (CVT) pathway; protein increases in abundance and relative distribution to cytoplasmic foci increases upon DNA replication stress
YDR520C	853.397	0.554078	0.192176	2.88318	0.00393685	0.0362167	Putative Zn(II)2Cys6 motif containing transcription factor; non-essential gene identified in a screen for mutants with increased levels of rDNA transcription; similar to S. kluyveri Urc2p involved in uracil catabolism
YNL072W	636.7	0.401871	0.139447	2.8819	0.00395284	0.0363114	Ribonuclease H2 catalytic subunit; removes RNA primers during Okazaki fragment synthesis and errant ribonucleotides misincorporated during DNA replication; role in ribonucleotide excision repair; homolog of RNAse HI; related to human AGS4 which causes Aicardi-Goutieres syndrome
YAR030C	77.473	-0.801605	0.278354	-2.87981	0.00397916	0.0364573	Dubious open reading frame; unlikely to encode a functional protein, based on available experimental and comparative sequence data; partially overlaps the uncharacterized ORF YAR029W and the verified gene PRM9
YNR071C	2973.16	1.53194	0.531975	2.87973	0.00398018	0.0364573	Putative aldose 1-epimerase
YML007C-A	48.3376	0.932328	0.324096	2.8767	0.00401853	0.0367557	Putative protein of unknown function; green fluorescent protein (GFP)-fusion protein localizes to mitochondria
YOR098C	3471.55	0.544685	0.189446	2.87516	0.00403829	0.0368834	FG-nucleoporin component of central core of the nuclear pore complex; contributes directly to nucleocytoplasmic transport and maintenance of thenuclear pore complex (NPC) permeability barrier; possible karyopherin release factor that accelerates release of karyopherin-cargo complexes after transport across NPC; both NUP1 and NUP60 are homologous to human NUP153
YCL026C-A	130.16	0.966622	0.336533	2.8723	0.00407498	0.0371652	Type II nitroreductase, using NADH as reductant; mutants are defective in fatty acid mediated repression of genes involved in fatty acid biosynthesis indicative of a role in lipid signaling; involved in the oxidative stress response; transcription induction by cadmium and selenite indicates a possible role in the metal stress response; expression induced in cells treated with the mycotoxin patulin
YOR368W	756.467	0.4907	0.170874	2.87171	0.00408258	0.0371812	Checkpoint protein; involved in the activation of the DNA damage and meiotic pachytene checkpoints; with Mec3p and Ddc1p, forms a clamp that is loaded onto partial duplex DNA; homolog of human and S. pombe Rad1 and U. maydis Rec1 proteins
YCL014W	1220.66	0.487236	0.169829	2.86898	0.00411798	0.0372454	Protein involved in bud-site selection; required for axial budding pattern; localizes with septins to bud neck in mitosis and may constitute an axial landmark for next round of budding
YDL211C	274.857	0.942819	0.328567	2.86949	0.00411131	0.0372454	Protein of unknown function; green fluorescent protein (GFP)-fusion protein localizes to the vacuole; YDL211C has a paralog, TDA7, that arose from the whole genome duplication
YIL109C	4444.68	-0.36956	0.128769	-2.86995	0.00410536	0.0372454	Component of the Sec23p-Sec24p heterodimer of the COPII vesicle coat; required for cargo selection during vesicle formation in ER to Golgi transport; homologous to Sfb3p; SEC24 has a paralog, SFB2, that arose from the whole genome duplication
YJR001W	2380.09	-0.336818	0.117339	-2.87048	0.00409847	0.0372454	Vacuolar transporter; imports large neutral amino acids into the vacuole; member of a family of seven S. cerevisiae genes (AVT1-7) related to vesicular GABA-glycine transporters
snR46	129.61	0.895154	0.312019	2.86891	0.00411888	0.0372454	H/ACA box small nucleolar RNA (snoRNA); guides pseudouridylation of large subunit (LSU) rRNA at position U2865
YCR044C	856.863	-0.337267	0.117628	-2.86723	0.00414076	0.0372767	Protein of the endoplasmic reticulum; required for GPI-phospholipase A2 activity that remodels the GPI anchor as a prerequisite for association of GPI-anchored proteins with lipid rafts; functionally complemented by human ortholog PERLD1
YLL004W	489.626	0.740854	0.258317	2.86801	0.00413067	0.0372767	Subunit of the origin recognition complex (ORC); ORC directs DNA replication by binding to replication origins and is also involved in transcriptional silencing
YLR039C	932.349	-0.293702	0.102447	-2.86685	0.00414576	0.0372767	Protein involved in retrograde transport to the cis-Golgi network; forms heterodimer with Rgp1p that acts as a GTP exchange factor for Ypt6p; involved in transcription of rRNA and ribosomal protein genes
YPL207W	2553.05	0.794334	0.277045	2.86716	0.00414168	0.0372767	Iron-sulfer protein required for synthesis of Wybutosine modified tRNA; Wybutosine is a modified guanosine found at the 3'-position adjacent to the anticodon of phenylalanine tRNA which supports reading frame maintenance by stabilizing codon-anticodon interactions; induction by Yap5p in response to iron provides protection from high iron toxicity; overexpression results in increased cellular iron
YGL195W	4957	-0.536635	0.187539	-2.86146	0.00421701	0.0378639	Positive regulator of the Gcn2p kinase activity; forms a complex with Gcn20p; proposed to stimulate Gcn2p activation by an uncharged tRNA
YBR093C	1342.6	-1.04231	0.364473	-2.85979	0.00423923	0.0379769	Repressible acid phosphatase; 1 of 3 repressible acid phosphatases that also mediates extracellular nucleotide-derived phosphate hydrolysis; secretory pathway derived cell surface glycoprotein; induced by phosphate starvation and coordinately regulated by PHO4 and PHO2
YDR155C	13374.9	-0.540756	0.189219	-2.85784	0.00426539	0.0379769	Cytoplasmic peptidyl-prolyl cis-trans isomerase (cyclophilin); catalyzes the cis-trans isomerization of peptide bonds N-terminal to proline residues; binds the drug cyclosporin A; N-terminally propionylated in vivo; protein abundance increases in response to DNA replication stress
YGR081C	713.266	0.836643	0.29263	2.85904	0.00424919	0.0379769	Protein required for pre-rRNA processing; associated with the 90S pre-ribosome and 43S small ribosomal subunit precursor; interacts with U3 snoRNA; deletion mutant has synthetic fitness defect with an sgs1 deletion mutant
YHR036W	647.407	0.611423	0.213926	2.8581	0.00426186	0.0379769	Essential nuclear envelope integral membrane protein; identified as a suppressor of a conditional mutation in the major karyopherin, CRM1; homologous to and interacts with Brr6p, a nuclear envelope protein involved in nuclear export
YJL169W	56.9565	0.848996	0.296928	2.85927	0.00424624	0.0379769	Dubious open reading frame; unlikely to encode a functional protein, based on available experimental and comparative sequence data; partially overlaps the verified gene YJL168C/SET2
YOR382W	5471.3	-1.55589	0.54441	-2.85795	0.00426391	0.0379769	Mannoprotein that is incorporated into the cell wall; incorporated via a glycosylphosphatidylinositol (GPI) anchor; involved in the retention of siderophore-iron in the cell wall
YDR191W	518.992	0.863729	0.302305	2.85715	0.0042747	0.0380066	Member of the Sir2 family of NAD(+)-dependent protein deacetylases; involved along with Hst3p in silencing at telomeres, cell cycle progression, radiation resistance, genomic stability and short-chain fatty acid metabolism
YHR093W	120.645	1.39908	0.489754	2.8567	0.00428072	0.038007	Dubious open reading frame; unlikely to encode a functional protein, based on available experimental and comparative sequence data; not conserved in closely related Saccharomyces species; multicopy suppressor of glucose transport defects, likely due to the presence of an HXT4 regulatory element in the region
YMR303C	525.832	0.654176	0.229194	2.85425	0.00431387	0.038248	Glucose-repressible alcohol dehydrogenase II; catalyzes the conversion of ethanol to acetaldehyde; involved in the production of certain carboxylate esters; regulated by ADR1
YNR038W	1417.98	0.809886	0.284205	2.84965	0.00437672	0.0387513	Essential protein involved in ribosome biogenesis; putative ATP-dependent RNA helicase of the DEAD-box protein family
YLR141W	331.046	-0.642002	0.22533	-2.84916	0.00438345	0.038757	Protein involved in transcription of rDNA by RNA polymerase I; transcription factor, member of UAF (upstream activation factor) family along with Rrn9p and Rrn10p
YKL009W	2256.21	1.20639	0.423805	2.84656	0.00441941	0.0389463	Protein involved in mRNA turnover and ribosome assembly; required at post-transcriptional step for efficient retrotransposition; localizes to the nucleolus
YLR351C	2043.91	-0.551773	0.193828	-2.84671	0.0044173	0.0389463	Nit protein; one of two proteins in S. cerevisiae with similarity to the Nit domain of NitFhit from fly and worm and to the mouse and human Nit protein which interacts with the Fhit tumor suppressor; nitrilase superfamily member
YOL091W	334.328	0.82545	0.290009	2.84629	0.00442321	0.0389463	Component of the meiotic outer plaque of the spindle pole body; involved in modifying the meiotic outer plaque that is required prior to prospore membrane formation; SPO21 has a paralog, YSW1, that arose from the whole genome duplication
YOL129W	2206.3	-0.664757	0.233619	-2.84547	0.00443453	0.038992	Vacuolar membrane protein of unknown function; involved in vacuolar protein sorting; also detected in the mitochondria
YER146W	93.494	-0.696491	0.244815	-2.84497	0.00444159	0.0390003	Lsm (Like Sm) protein; part of heteroheptameric complexes (Lsm2p-7p and either Lsm1p or 8p): cytoplasmic Lsm1p complex involved in mRNA decay; nuclear Lsm8p complex part of U6 snRNP and possibly involved in processing tRNA, snoRNA, and rRNA
YGL049C	2365.88	-0.357001	0.125518	-2.84423	0.00445187	0.0390366	Translation initiation factor eIF4G; subunit of the mRNA cap-binding protein complex (eIF4F) that also contains eIF4E (Cdc33p); associates with the poly(A)-binding protein Pab1p, also interacts with eIF4A (Tif1p); TIF4632 has a paralog, TIF4631, that arose from the whole genome duplication
YGR129W	551.461	0.394585	0.13891	2.84057	0.00450323	0.0394327	Member of the NineTeen Complex (NTC); NTC contains Prp19p and stabilizes U6 snRNA in catalytic forms of the spliceosome containing U2, U5, and U6 snRNAs; relocalizes to the cytosol in response to hypoxia; isy1 syf2 cells have defective spindles activiating cell cycle arrest
YBR022W	361.473	0.461492	0.16252	2.83961	0.00451694	0.039452	Phosphatase that is highly specific for ADP-ribose 1''-phosphate; a tRNA splicing metabolite; may have a role in regulation of tRNA splicing
YBR151W	2840.1	-0.707781	0.249412	-2.8378	0.00454262	0.039452	Protein of unknown function; required for normal localization of actin patches and for normal tolerance of sodium ions and hydrogen peroxide; localizes to both cytoplasm and nucleus
YJL159W	44646.9	-0.82385	0.290289	-2.83803	0.00453926	0.039452	O-mannosylated heat shock protein; secreted and covalently attached to the cell wall via beta-1,3-glucan and disulfide bridges; required for cell wall stability; induced by heat shock, oxidative stress, and nitrogen limitation; HSP150 has a paralog, PIR3, that arose from the whole genome duplication
YNL119W	779.763	0.941631	0.331749	2.83839	0.00453424	0.039452	Protein required for uridine thiolation of Lys(UUU) and Glu(UUC) tRNAs; required for the thiolation of uridine at the wobble position of Lys(UUU) and Glu(UUC) tRNAs; has a role in urmylation and in invasive and pseudohyphal growth; inhibits replication of Brome mosaic virus in S. cerevisiae
YOR192C-C	15.3704	-1.20557	0.42473	-2.83843	0.00453356	0.039452	Putative protein of unknown function; identified by expression profiling and mass spectrometry
YPL163C	2173.87	1.07466	0.37854	2.83897	0.00452598	0.039452	Cell wall and vacuolar protein; required for wild-type resistance to vanadate; SVS1 has a paralog, SRL1, that arose from the whole genome duplication
YDR327W	315.145	-0.69803	0.246229	-2.83488	0.00458431	0.0397002	Dubious open reading frame; unlikely to encode a functional protein, based on available experimental and comparative sequence data; partially overlaps the verified gene SKP1
YGL245W	7862.65	-0.649536	0.229169	-2.83431	0.00459242	0.0397002	Glutamyl-tRNA synthetase (GluRS); forms a complex with methionyl-tRNA synthetase (Mes1p) and Arc1p; complex formation increases the catalytic efficiency of both tRNA synthetases and ensures their correct localization to the cytoplasm; protein abundance increases in response to DNA replication stress
YJR126C	2171.37	-0.340213	0.120058	-2.83374	0.00460071	0.0397002	Protein of unknown function involved in vacuolar protein sorting
YKL069W	404.999	-0.698698	0.246574	-2.83362	0.00460237	0.0397002	Methionine-R-sulfoxide reductase; reduces the R enantiomer of free Met-SO, in contrast to Ycl033Cp which reduces Met-R-SO in a peptide linkage; has a role in protection against oxidative stress; relative distribution to the nucleus increases upon DNA replication stress
YNL210W	221.979	0.836218	0.295106	2.83362	0.00460233	0.0397002	mRNA-binding protein required for meiosis-specific mRNA splicing; required for chromosome pairing and meiotic recombination; Mer1p regulon embraces four essential meiotic pre-mRNAs: REC107, HFM1, AMA1 and SPO22
YPL036W	700.337	0.710651	0.250833	2.83317	0.00460891	0.0397027	Plasma membrane H+-ATPase; isoform of Pma1p, involved in pumping protons out of the cell; regulator of cytoplasmic pH and plasma membrane potential
YDR368W	3985.06	-0.932473	0.329224	-2.83234	0.00462087	0.039752	NADPH-dependent aldo-keto reductase; reduces multiple substrates including 2-methylbutyraldehyde and D,L-glyceraldehyde, expression is induced by osmotic and oxidative stress; functionally redundant with other aldo-keto reductases; protein abundance increases in response to DNA replication stress; YPR1 has a paralog, GCY1, that arose from the whole genome duplication
YFL013C	917.432	0.404747	0.142947	2.83144	0.00463388	0.0397565	Subunit of the INO80 chromatin remodeling complex; relocalizes to the cytosol in response to hypoxia
YOR140W	878.762	0.754727	0.266542	2.83155	0.00463226	0.0397565	Transcriptional repressor and activator; involved in repression of flocculation-related genes, and activation of stress responsive genes; negatively regulated by cAMP-dependent protein kinase A subunit Tpk2p
YKL123W	44.0991	1.00347	0.354869	2.82771	0.00468819	0.0401683	Dubious open reading frame; unlikely to encode a functional protein, based on available experimental and comparative sequence data; partially overlaps the verified gene SSH4
YJL094C	1482.73	0.540067	0.191031	2.82711	0.00469697	0.0401894	Putative K+/H+ antiporter; has a probable role in intracellular cation homeostasis; localized to Golgi vesicles and detected in highly purified mitochondria in high-throughput studies
YDL203C	1046.54	0.3298	0.116719	2.82558	0.00471952	0.0402787	Protein that functions in the cell wall integrity pathway; functions upstream of Pkc1p; GFP-fusion protein expression is induced in response to the DNA-damaging agent MMS; non-tagged Ack1p is detected in purified mitochondria
YMR043W	2551.7	-0.402303	0.142381	-2.82554	0.00472007	0.0402787	Transcription factor; involved in cell-type-specific transcription and pheromone response; plays a central role in the formation of both repressor and activator complexes; relocalizes to the cytosol in response to hypoxia
YDR175C	1283.05	0.3256	0.11534	2.82296	0.00475827	0.0404962	Mitochondrial ribosomal protein of the small subunit
YJL110C	1219.85	0.579623	0.205304	2.82324	0.00475411	0.0404962	GATA zinc finger protein; negatively regulates nitrogen catabolic gene expression by competing with Gat1p for GATA site binding; function requires a repressive carbon source; dimerizes with Dal80p and binds to Tor1p; GZF3 has a paralog, DAL80, that arose from the whole genome duplication
YDL074C	2504.57	0.37709	0.133699	2.82044	0.00479574	0.0407606	E3 ubiquitin ligase; forms heterodimer with Rad6p to monoubiquinate histone H2B-K123, which is required for the subsequent methylation of histone H3-K4 and H3-K79; required for DSBR, transcription, silencing, and checkpoint control; interacts with RNA-binding protein Npl3p, linking histone ubiquitination to mRNA processing; Bre1p-dependent histone ubiquitination promotes pre-mRNA splicing
YMR205C	11238.5	-0.467098	0.165655	-2.8197	0.00480692	0.0407891	Beta subunit of heterooctameric phosphofructokinase; involved in glycolysis; indispensable for anaerobic growth; activated by fructose-2,6-bisphosphate and AMP; mutation inhibits glucose induction of cell cycle-related genes
YPL048W	6171.18	-0.443867	0.157435	-2.81936	0.00481191	0.0407891	Nuclear protein required for transcription of MXR1; binds the MXR1 promoter in the presence of other nuclear factors; binds calcium and phospholipids; has similarity to translational cofactor EF-1 gamma
YGR171C	751.579	0.348814	0.123751	2.81867	0.00482224	0.0408223	Mitochondrial methionyl-tRNA synthetase (MetRS); functions as a monomer in mitochondrial protein synthesis; functions similarly to cytoplasmic MetRS although the cytoplasmic form contains a zinc-binding domain not found in Msm1p
YNR013C	2751.72	-0.487012	0.172808	-2.81822	0.00482907	0.0408258	Low-affinity vacuolar phosphate transporter; exports phosphate from the vacuolar lumen to the cytosol; regulates phosphate and polyphosphate metabolism; acts upstream of Pho81p in regulation of the PHO pathway; deletion of pho84, pho87, pho89, pho90, and pho91 causes synthetic lethality; transcription independent of Pi and Pho4p activity; overexpression results in vigorous growth
YHR172W	397.679	0.693231	0.246077	2.81713	0.00484544	0.0409099	Component of the microtubule-nucleating Tub4p (gamma-tubulin) complex; interacts with Spc110p at the spindle pole body (SPB) inner plaque and with Spc72p at the SPB outer plaque
YNL049C	1379.61	-0.453652	0.161179	-2.81458	0.00488414	0.041182	Component of the Sec23p-Sfb2p heterodimer of the COPII vesicle coat; required for cargo selection during vesicle formation in ER to Golgi transport; homologous to Sfb3p; SFB2 has a paralog, SEC24, that arose from the whole genome duplication
YLR003C	943.915	0.859587	0.305715	2.81173	0.00492756	0.0414932	Putative subunit of the 90S preribosome processome complex; overexpression rescues supressor mutant of mcm10; null mutant is viable; relocalizes from nucleus to cytoplasm upon DNA replication stress
YDL099W	2044.79	-0.465029	0.165481	-2.81017	0.0049516	0.0415235	Cis-golgi localized protein involved in ER to Golgi transport; forms a complex with the mammalian GRASP65 homolog, Grh1p; mutants are compromised for the fusion of ER-derived vesicles with Golgi membranes
YER056C	5420.97	0.87454	0.311148	2.81069	0.0049436	0.0415235	Purine-cytosine permease; mediates purine (adenine, guanine, and hypoxanthine) and cytosine accumulation; relative distribution to the vacuole increases upon DNA replication stress
YER091C-A	10.455	1.59848	0.568894	2.8098	0.00495725	0.0415235	Dubious open reading frame; unlikely to encode a functional protein, based on available experimental and comparative sequence data
YKR007W	832.36	-0.296682	0.10557	-2.81028	0.00494984	0.0415235	Component of the EGO and GSE complexes; EGO is involved in the regulation of microautophagy and GSE is required for proper sorting of amino acid permease Gap1p; loss results in a defect in vacuolar acidification
YCL019W	44.5727	-1.20571	0.429247	-2.80889	0.00497126	0.041532	Retrotransposon TYA Gag and TYB Pol genes; transcribed/translated as one unit; polyprotein is processed to make a nucleocapsid-like protein (Gag), reverse transcriptase (RT), protease (PR), and integrase (IN); similar to retroviral genes
YPR167C	550.691	0.813437	0.289594	2.80889	0.00497131	0.041532	3'-phosphoadenylsulfate reductase; reduces 3'-phosphoadenylyl sulfate to adenosine-3',5'-bisphosphate and free sulfite using reduced thioredoxin as cosubstrate, involved in sulfate assimilation and methionine metabolism
YBR201W	428.418	-0.455162	0.162105	-2.80782	0.00498775	0.0416147	ER membrane protein that promotes export of misfolded polypeptides; required for ER-associated protein degradation of misfolded or unassembled proteins; initiates export of aberrant polypeptides from ER lumen by threading them into the ER membrane and routing them to Hrd1p for ubiquitylation; N- and C- termini protrude into the cytoplasm; similar to Dfm1p; homolog of mammalian derlin-1
YER071C	327.977	-0.593955	0.211652	-2.80629	0.00501162	0.0417591	Protein of unknown function; green fluorescent protein (GFP)-fusion protein localizes to the cytoplasm in a punctate pattern; null mutant is sensitive to expression of the top1-T722A allele
YGR140W	805.062	0.941834	0.335729	2.80534	0.0050264	0.0418276	Essential kinetochore protein; component of the CBF3 multisubunit complex that binds to the CDEIII region of the centromere; Cbf2p also binds to the CDEII region possibly forming a different multimeric complex, ubiquitinated in vivo; sumoylated in an Mms21p-dependent manner; relative distribution to the spindle pole body decreases upon DNA replication stress
YNL170W	103.585	0.975712	0.347881	2.80473	0.00503592	0.0418521	Dubious open reading frame; unlikely to encode a functional protein, based on available experimental and comparative sequence data
YHR008C	4718.36	-0.775452	0.276909	-2.80038	0.00510417	0.0423088	Mitochondrial manganese superoxide dismutase; protects cells against oxygen toxicity; phosphorylated
YLR117C	1438.72	0.286367	0.102252	2.8006	0.0051007	0.0423088	Member of the NineTeen Complex (NTC); this complex contains Prp19p and stabilizes U6 snRNA in catalytic forms of the spliceosome containing U2, U5, and U6 snRNAs; homolog of Drosophila crooked neck protein; interacts with U1 snRNP proteins
YJL184W	535.93	-0.580532	0.207513	-2.79756	0.00514898	0.0426247	Component of the EKC/KEOPS protein complex; EKC/KEOPS complex is required for t6A tRNA modification and telomeric TG1-3 recombination; may have role in transcription; implicated in osmotic stress response; other complex members are Kae1p, Cgi121p, Pcc1p, and Bud32p
YKL153W	610.676	-1.39296	0.498002	-2.79711	0.00515623	0.0426293	Dubious open reading frame; unlikely to encode a functional protein, based on available experimental and comparative sequence data; transcription of both YLK153W and the overlapping essential gene GPM1 is reduced in the gcr1 null mutant
YDR299W	1355.37	1.03608	0.370471	2.79665	0.00516355	0.0426344	Essential protein that is a component of 90S preribosomes; may be involved in rRNA processing; multicopy suppressor of sensitivity to Brefeldin A; expression is induced during lag phase and also by cold shock
YLR006C	1532.64	-0.364929	0.13057	-2.79489	0.00519174	0.0428117	Cytoplasmic response regulator; part of a two-component signal transducer that mediates osmosensing via a phosphorelay mechanism; required for mitophagy; dephosphorylated form is degraded by the ubiquitin-proteasome system; potential Cdc28p substrate
YGR080W	1476.37	-0.660044	0.23627	-2.7936	0.00521251	0.0429273	Twinfilin; highly conserved actin monomer-sequestering protein involved in regulation of the cortical actin cytoskeleton; coordinates actin filament severing and monomer sequestering at sites of rapid actin turnover; composed of two cofilin-like regions, localizes actin monomers to sites of rapid filament assembly
YDR140W	497.419	0.328024	0.117481	2.79214	0.0052361	0.0430659	S-adenosylmethionine-dependent methyltransferase; subunit of complex with Trm112p that methylates translation release factor Sup45p (eRF1) in the ternary complex eRF1-eRF3-GTP; similar to E.coli PrmC; member of the seven beta-strand family
YHR095W	23.705	1.31302	0.470686	2.78958	0.00527763	0.04322	Dubious open reading frame; unlikely to encode a functional protein, based on available experimental and comparative sequence data
YNL202W	191.16	0.822516	0.294881	2.78931	0.005282	0.04322	Peroxisomal 2,4-dienoyl-CoA reductase; auxiliary enzyme of fatty acid beta-oxidation; homodimeric enzyme required for growth and sporulation on petroselineate medium; expression induced during late sporulation and in the presence of oleate
tE(UUC)J	13.1956	1.68697	0.604602	2.79022	0.0052672	0.04322	Glutamate tRNA (tRNA-Glu), predicted by tRNAscan-SE analysis; thiolation of uridine at wobble position (34) requires Ncs6p; target of K. lactis zymocin
tL(CAA)G1	48.5489	1.59299	0.571071	2.78948	0.00527921	0.04322	Leucine tRNA (tRNA-Leu), predicted by tRNAscan-SE analysis
YAR035W	1516.76	1.4573	0.523101	2.78589	0.00533818	0.043512	Outer mitochondrial carnitine acetyltransferase; minor ethanol-inducible enzyme involved in transport of activated acyl groups from the cytoplasm into the mitochondrial matrix; phosphorylated
YIL070C	1283.09	0.54026	0.19392	2.786	0.00533626	0.043512	Acidic protein of the mitochondrial matrix; involved in oxidative phosphorylation; related to the human complement receptor gC1q-R
YKL134C	858.483	0.560903	0.201317	2.78616	0.00533357	0.043512	Mitochondrial intermediate peptidase; cleaves destabilizing N-terminal residues of a subset of proteins upon import, after their cleavage by mitochondrial processing peptidase (Mas1p-Mas2p); may contribute to mitochondrial iron homeostasis
YNL009W	667.498	1.28758	0.462278	2.78528	0.00534813	0.0435374	Peroxisomal NADP-dependent isocitrate dehydrogenase; catalyzes oxidation of isocitrate to alpha-ketoglutarate with the formation of NADP(H+), required for growth on unsaturated fatty acids; IDP3 has a paralog, IDP2, that arose from the whole genome duplication
YDL086W	801.082	-0.628794	0.225805	-2.78467	0.00535822	0.0435637	Putative carboxymethylenebutenolidase; the authentic, non-tagged protein is detected in highly purified mitochondria in high-throughput studies; YDL086W is not an essential gene
YHR122W	1039.87	0.6633	0.238394	2.78237	0.0053963	0.0438174	Component of cytosolic iron-sulfur protein assembly (CIA) machinery; acts at a late step of Fe-S cluster assembly; forms the CIA targeting complex with Cia1p and Met18p that directs Fe-S cluster incorporation into a subset of proteins involved in methionine biosynthesis, DNA replication and repair, transcription, and telomere maintenance; ortholog of human FAM96B
YKL106C-A	26.066	1.62178	0.583184	2.78091	0.00542075	0.0439599	Putative protein of unknown function; identified by homology to uncharacterized proteins in other fungi
YMR021C	860.881	0.46663	0.167832	2.78033	0.00543035	0.0439817	Copper-sensing transcription factor; involved in regulation of genes required for high affinity copper transport; required for regulation of yeast copper genes in response to DNA-damaging agents; undergoes changes in redox state in response to changing levels of copper or MMS
SRG1	416.366	-0.819706	0.294911	-2.77951	0.00544415	0.0440303	Non-protein-coding RNA that regulates the transcription of SER3; expression of SRG1 RNA represses expression of its neighboring gene SER3 via a transcription-interference mechanism
YFR006W	2300.05	-0.412251	0.148337	-2.77915	0.00545019	0.0440303	Putative X-Pro aminopeptidase; green fluorescent protein (GFP)-fusion protein localizes to the cytoplasm; YFR006W is not an essential gene
YBR051W	52.3204	1.22539	0.441086	2.77811	0.00546753	0.0441145	Dubious open reading frame; unlikely to encode a functional protein, based on available experimental and comparative sequence data; partially overlaps the REG2/YBR050C regulatory subunit of the Glc7p type-1 protein phosphatase
YDR339C	965.264	0.67111	0.24165	2.77719	0.00548303	0.0441835	Putative PINc domain nuclease; required for early cleavages of 35S pre-rRNA and maturation of 18S rRNA; component of the SSU (small subunit) processome involved in 40S ribosomal subunit biogenesis; copurifies with Faf1p
YOR155C	1358.82	-0.622817	0.224323	-2.77643	0.00549586	0.0442309	Inosine 5'-monophosphate (IMP)-specific 5'-nucleotidase; catalyzes the breakdown of IMP to inosine; responsible for production of nicotinamide riboside and nicotinic acid riboside; expression positively regulated by nicotinic acid and glucose availability; does not show similarity to known 5'-nucleotidases from other organisms
YBR034C	2878.29	1.25246	0.451445	2.77433	0.00553149	0.0444615	Nuclear SAM-dependent mono- and asymmetric methyltransferase; modifies hnRNPs, including Npl3p and Hrp1p, affecting their activity and nuclear export; methylates U1 snRNP protein Snp1p and ribosomal protein Rps2p; interacts genetically with genes encoding components of Rpd3(L) and this interaction is important for Rpd3 recruitment to the subtelomeric region.
YDL162C	12.929	1.64772	0.594344	2.77233	0.00556572	0.0445656	Dubious open reading frame; unlikely to encode a functional protein, based on available experimental and comparative sequence data; partially overlaps ENT1/YDL161W, a verified gene involved in endocytosis and actin cortical patch assembly
YFL024C	1815.92	0.347423	0.125387	2.7708	0.00559189	0.0445656	Subunit of NuA4, an essential histone H4/H2A acetyltransferase complex; conserved region at N-terminus is essential for interaction with the NPC (nucleosome core particle); required for autophagy; homologous to Drosophila Enhancer of Polycomb; coding sequence contains length polymorphisms in different strains
YHR066W	1781.79	1.16305	0.41959	2.77186	0.00557363	0.0445656	Constituent of 66S pre-ribosomal particles; required for ribosomal large subunit maturation; functionally redundant with Ssf2p; member of the Brix family; SSF1 has a paralog, SSF2, that arose from the whole genome duplication
YJR010W	1660.11	0.83753	0.3022	2.77145	0.00558076	0.0445656	ATP sulfurylase; catalyzes the primary step of intracellular sulfate activation, essential for assimilatory reduction of sulfate to sulfide, involved in methionine metabolism
YNL232W	1408.8	0.66694	0.240621	2.77174	0.00557571	0.0445656	Exosome non-catalytic core component; involved in 3'-5' RNA processing and degradation in both the nucleus and the cytoplasm; predicted to contain an S1 RNA binding domain; has similarity to human hCsl4p (EXOSC1)
YNR011C	1276.46	0.431527	0.155746	2.77071	0.00559346	0.0445656	RNA-dependent DExD/H-box ATPase; required for activation of spliceosome before first transesterification step in RNA splicing; implicated in rearranging and proofreading snRNA structure in catalytic activation of spliceosome; ortholog of human protein DHX16
YPR144C	1520.49	0.984885	0.355394	2.77125	0.00558423	0.0445656	Nucleolar protein; forms a complex with Nop14p that mediates maturation and nuclear export of 40S ribosomal subunits; relocalizes to the cytosol in response to hypoxia
YGL101W	937.648	0.892718	0.322388	2.76908	0.00562153	0.0447334	Protein of unknown function; non-essential gene; interacts with the DNA helicase Hpr5p; YGL101W has a paralog, YBR242W, that arose from the whole genome duplication
YNL245C	817.136	0.381116	0.137709	2.76756	0.00564785	0.0448867	Splicing factor required for the first step of pre-mRNA splicing; binding to the spliceosome requires Prp2p and Yju2p; heat-stable protein; has similarity to S. pombe Cwf25p
YER126C	1741.17	1.07969	0.390258	2.7666	0.00566435	0.0449056	Protein constituent of 66S pre-ribosomal particles; contributes to processing of the 27S pre-rRNA
YLR306W	251.564	-0.814773	0.294463	-2.76698	0.00565789	0.0449056	Enzyme that mediates the conjugation of Rub1p; a ubiquitin-like protein, to other proteins; related to E2 ubiquitin-conjugating enzymes
YLR121C	1825.33	0.67982	0.245842	2.76528	0.00568748	0.045033	Aspartic protease; member of the yapsin family of proteases involved in cell wall growth and maintenance; attached to the plasma membrane via a glycosylphosphatidylinositol (GPI) anchor
YHR169W	1180.06	1.14339	0.413927	2.76229	0.0057398	0.0453908	ATPase, putative RNA helicase of the DEAD-box family; component of 90S preribosome complex involved in production of 18S rRNA and assembly of 40S small ribosomal subunit; ATPase activity stimulated by association with Esf2p
YMR275C	1171.85	-0.454968	0.164789	-2.76091	0.00576407	0.0455262	Ubiquitin-binding component of the Rsp5p E3-ubiquitin ligase complex; disruption causes temperature-sensitive growth, overexpression causes missorting of amino acid permeases; BUL1 has a paralog, BUL2, that arose from the whole genome duplication
tD(GUC)G1	27.6126	1.72961	0.626597	2.76033	0.00577427	0.0455502	Aspartate tRNA (tRNA-Asp), predicted by tRNAscan-SE analysis
YIR036C	576.397	-0.783213	0.283886	-2.7589	0.00579961	0.0455807	Putative benzil reductase;(GFP)-fusion protein localizes to the cytoplasm and is induced by the DNA-damaging agent MMS; sequence similarity with short-chain dehydrogenase/reductases; null mutant has increased spontaneous Rad52p foci
YKL060C	127202	-1.01189	0.366692	-2.75952	0.00578869	0.0455807	Fructose 1,6-bisphosphate aldolase; required for glycolysis and gluconeogenesis; catalyzes conversion of fructose 1,6 bisphosphate to glyceraldehyde-3-P and dihydroxyacetone-P; locates to mitochondrial outer surface upon oxidative stress; N-terminally propionylated in vivo
YNR072W	1028.65	1.60417	0.581441	2.75895	0.00579873	0.0455807	Hexose transporter; up-regulated in media containing raffinose and galactose at pH 7.7 versus pH 4.7, repressed by high levels of glucose; HXT17 has a paralog, HXT13, that arose from a segmental duplication
YMR041C	1167.85	0.803158	0.291289	2.75725	0.005829	0.0457551	NAD-dependent arabinose dehydrogenase; involved in biosynthesis of dehydro-D-arabinono-1,4-lactone; similar to plant L-galactose dehydrogenase
YHR058C	606.397	0.534981	0.194056	2.75684	0.00583626	0.0457557	Subunit of the RNA polymerase II mediator complex; associates with core polymerase subunits to form the RNA polymerase II holoenzyme; essential for transcriptional regulation; protein abundance increases in response to DNA replication stress
YPL253C	581.793	0.588958	0.213673	2.75636	0.00584491	0.0457671	Protein that forms a kinesin-14 heterodimeric motor with Kar3p; localizes Kar3p at mitotic spindle poles; has a structure similar to a kinesin motor domain but lacks an ATP-binding site and is catalytically inactive; binds microtubules; required for sister chromatid cohesion; VIK1 has a paralog, CIK1, that arose from the whole genome duplication
YOL017W	611.475	0.748989	0.272145	2.75217	0.00592013	0.0462992	Protein involved in telomeric and mating-type locus silencing; interacts with Sir2p and also interacts with Gal11p, which is a component of the RNA pol II mediator complex; ESC8 has a paralog, IOC3, that arose from the whole genome duplication
YGL203C	2124.69	-0.320262	0.116416	-2.75101	0.00594119	0.0464069	Cell death protease essential for hypochlorite-induced apoptosis; involved in the processing of killer toxin and alpha factor precursor; cleaves Lys and Arg residues from the C-terminus of peptides and proteins
YEL038W	1216.32	-0.526438	0.191518	-2.74877	0.00598199	0.0466112	Protein with sequence similarity to acireductone synthases; involved in methionine salvage; found in both the cytoplasm and nucleus
snR45	111.097	1.27257	0.462958	2.74878	0.00598183	0.0466112	C/D box small nucleolar RNA (snoRNA) but not shown to be active; no target site is predicted within the ribosomal RNAs
YPL025C	47.5736	0.905699	0.32991	2.74529	0.00604568	0.0470499	Dubious open reading frame; unlikely to encode a functional protein, based on available experimental and comparative sequence data
YHR039C-A	4171.35	-0.606127	0.221032	-2.74226	0.00610172	0.047428	Subunit G of the V1 peripheral membrane domain of V-ATPase; part of the electrogenic proton pump found throughout the endomembrane system; involved in vacuolar acidification; the V1 peripheral membrane domain of the vacuolar H+-ATPase (V-ATPase) has eight subunits
YGL185C	400.177	-0.594962	0.217297	-2.73802	0.00618108	0.0479863	Putative protein with sequence similar to hydroxyacid dehydrogenases; green fluorescent protein (GFP)-fusion protein localizes to the cytoplasm
YML011C	564.21	0.567848	0.207528	2.73625	0.00621433	0.0481857	Protein involved in nucleotide excision repair; green fluorescent protein (GFP)-fusion protein localizes to the nucleus
YLR103C	417.303	0.897656	0.328179	2.73527	0.00623296	0.0482127	DNA replication initiation factor; recruited to MCM pre-RC complexes at replication origins; promotes release of MCM from Mcm10p, recruits elongation machinery; binds tightly to ssDNA, which disrupts interaction with the MCM helicase and stalls it during replication stress; mutants in human homolog may cause velocardiofacial and DiGeorge syndromes
YNL022C	1007.37	0.727536	0.265961	2.7355	0.00622862	0.0482127	rRNA m5C methyltransferase; methylates cytosine at position 2278 of 25S rRNA while Nop2p methylates cytosine at position 2870; contains seven beta-strand methyltransferase motif; localized to the nucleolus; interacts with Trm112p; homolog of NSUN5A, a human gene which is deleted in Williams-Beuren Syndrome
YHR192W	882.436	-0.363588	0.132955	-2.73468	0.00624416	0.0482407	Lunapark family member involved in ER network formation; localizes to ER junctions and this localization is regulated by the yeast atlastin ortholog Sey1p; interacts with the reticulon protein Rtn1p; induced in response to the DNA-damaging agent MMS
YER051W	842.402	0.555981	0.203421	2.73316	0.00627297	0.0484045	JmjC domain family histone demethylase specific for H3-K36; similar to proteins found in human, mouse, drosophila, X. laevis, C. elegans, and S. pombe
YBR054W	3943.18	-1.26751	0.464353	-2.72964	0.00634043	0.0487478	Protein of unknown function with similarity to archaeal rhodopsins; the authentic, non-tagged protein is detected in a phosphorylated state in highly purified mitochondria in high-throughput studies; transcriptionally regulated by Haa1p; YRO2 has a paralog, MRH1, that arose from the whole genome duplication
YIL049W	439.315	-0.501957	0.183876	-2.72987	0.00633595	0.0487478	Probable polyprenol reductase; catalyzes conversion of polyprenol to dolichol, the precursor for N-glycosylation; involved in filamentous growth; mutations in human ortholog SRD5A3 confer CDG (Congenital Disorders of Glycosylation)
YNL075W	1633.37	0.954717	0.349756	2.72966	0.00633988	0.0487478	Component of the SSU processome; SSU processome is required for pre-18S rRNA processing; interacts with Mpp10p; member of a superfamily of proteins that contain a sigma(70)-like motif and associate with RNAs
YAL058W	528.646	-0.490493	0.179825	-2.72761	0.00637942	0.0489884	Calnexin; integral membrane ER chaperone involved in folding and quality control of glycoproteins; chaperone activity is inhibited by Mpd1p, with which Cne1p interacts; 24% identical to mammalian calnexin; Ca+ binding not yet shown in yeast
YCL054W	2690.63	0.960381	0.352252	2.7264	0.00640287	0.0489912	AdoMet-dependent methyltransferase; involved in rRNA processing and 60S ribosomal subunit maturation; methylates G2922 in the tRNA docking site of the large subunit rRNA and in the absence of snR52, U2921; suppressor of PAB1 mutants
YKR004C	462.902	0.450566	0.16523	2.72691	0.00639314	0.0489912	Non-essential protein of unknown function
YPR001W	911.393	1.32383	0.485529	2.72657	0.00639966	0.0489912	Dual specificity mitochondrial citrate and methylcitrate synthase; catalyzes the condensation of acetyl-CoA and oxaloacetate to form citrate and that of propionyl-CoA and oxaloacetate to form 2-methylcitrate
tL(CAA)G2	21.79	1.70343	0.625517	2.72324	0.00646451	0.0494035	Leucine tRNA (tRNA-Leu), predicted by tRNAscan-SE analysis; can mutate to suppress amber nonsense mutations
YMR092C	3205.28	-0.588307	0.216083	-2.7226	0.00647713	0.0494406	Actin cortical patch component; interacts with the actin depolymerizing factor cofilin; inhibits elongation of aged ADP-actin filaments decorated with cofilin to maintain a high level of assembly-competent actin species; required to restrict cofilin localization to cortical patches; contains WD repeats; protein increases in abundance and relocalizes from cytoplasm to plasma membrane upon DNA repl…
YKL046C	2274.85	-0.372105	0.136799	-2.72009	0.00652647	0.0497575	Putative mannosidase; GPI-anchored membrane protein required for cell wall biosynthesis in bud formation;homologous to Dfg5p
YDL037C	1627.05	1.44746	0.532314	2.71918	0.00654445	0.0498079	Protein of unconfirmed function; similar to cell surface flocculin Flo11p; ORF exhibits genomic organization compatible with a translational readthrough-dependent mode of expression
YLR109W	29484.6	-1.02063	0.375375	-2.71896	0.00654873	0.0498079	Thiol-specific peroxiredoxin; reduces hydroperoxides to protect against oxidative damage; function in vivo requires covalent conjugation to Urm1p
YBR120C	423.428	0.389987	0.143676	2.71436	0.00664038	0.0503397	Mitochondrial protein required for translation of the COB mRNA; forms a complex with Cbp3p that binds to mt ribosomes near the polypeptide tunnel exit and promotes efficient translation of the COB mRNA; Cbp3p-Cbp6p complex also interacts with newly synthesized cytochrome b (Cobp) and Cbp4p to promote assembly of Cobp into the cytochrome bc1 complex; Cbp3p-Cbp6p complex is sequestered if assembly …
YHL020C	2277.43	0.763385	0.281291	2.71387	0.00665028	0.0503397	Transcriptional regulator of a variety of genes; phosphorylation by protein kinase A stimulates Opi1p function in negative regulation of phospholipid biosynthetic genes; involved in telomere maintenance; null exhibits disrupted mitochondrial metabolism and low cardiolipin content, strongly correlated with overproduction of inositol
YLR116W	1197.87	0.332035	0.122308	2.71475	0.00663264	0.0503397	Component of commitment complex; which defines first step in splicing pathway; essential protein that interacts with Mud2p and Prp40p, forming a bridge between the intron ends; also involved in nuclear retention of pre-mRNA; relocalizes to the cytosol in response to hypoxia
YMR289W	873.321	-0.432646	0.159417	-2.71393	0.00664906	0.0503397	Aminodeoxychorismate lyase (4-amino-4-deoxychorismate lyase); catalyzes the third step in para-aminobenzoic acid biosynthesis; involved in folic acid biosynthesis
YAR035C-A	20.4844	1.45314	0.535612	2.71305	0.00666666	0.0503439	Putative protein of unknown function; identified by gene-trapping, microarray-based expression analysis, and genome-wide homology searching; predicted to have a role in cell budding based on computational "guilt by association" analysis
YOR185C	2425.21	-1.05686	0.389499	-2.71339	0.00665983	0.0503439	GTP binding protein (mammalian Ranp homolog); involved in the maintenance of nuclear organization, RNA processing and transport; interacts with Kap121p, Kap123p and Pdr6p (karyophilin betas); not required for viability; protein abundance increases in response to DNA replication stress; GSP2 has a paralog, GSP1, that arose from the whole genome duplication
YKL128C	1279.15	-0.425706	0.156987	-2.71173	0.00669338	0.0503768	Putative phosphomutase; contains a region homologous to the active site of phosphomutases; overexpression suppresses the histidine auxotrophy of an ade3 ade16 ade17 triple mutant and the temperature sensitivity of a tps2 mutant
YMR074C	1077.31	-0.70494	0.259933	-2.712	0.00668776	0.0503768	Protein with homology to human PDCD5; PDCD5 is involved in programmed cell death; N-terminal region forms a conserved triple-helix bundle structure; overexpression promotes H2O2-induced apoptosis; YMR074C is not an essential gene; protein abundance increases in response to DNA replication stress
YOL089C	1085.21	0.614975	0.226789	2.71166	0.00669475	0.0503768	Putative transcription factor containing a zinc finger; overexpression increases salt tolerance through increased expression of the ENA1 (Na+/Li+ extrusion pump) gene while gene disruption decreases both salt tolerance and ENA1 expression; HAL9 has a paralog, TBS1, that arose from the whole genome duplication
YFR047C	1570.93	-0.648104	0.23908	-2.71082	0.00671175	0.0503856	Quinolinate phosphoribosyl transferase; required for the de novo biosynthesis of NAD from tryptophan via kynurenine; expression regulated by Hst1p
YPR116W	127.55	0.849656	0.313429	2.71084	0.00671129	0.0503856	Putative protein of unknown function; required for mitochondrial genome maintenance; null mutation results in a decrease in plasma membrane electron transport
YOR117W	3393.55	-0.536072	0.197912	-2.70864	0.00675592	0.0506575	ATPase of the 19S regulatory particle of the 26S proteasome; one of six ATPases of the regulatory particle; involved in the degradation of ubiquitinated substrates; recruited to the GAL1-10 promoter region upon induction of transcription; similar to human TBP1
YJL043W	62.9951	0.986659	0.364426	2.70744	0.00678051	0.050782	Putative protein of unknown function; YJL043W is a non-essential gene
YMR065W	402.618	0.500741	0.185013	2.70652	0.00679927	0.0508627	Protein required for nuclear membrane fusion during karyogamy; localizes to the membrane with a soluble portion in the endoplasmic reticulum lumen, may form a complex with Jem1p and Kar2p; similar to zebrafish Brambleberry protein; expression of the gene is regulated by pheromone
YCL008C	1005.91	-0.49306	0.182341	-2.70405	0.00684999	0.0511819	Component of the ESCRT-I complex; ESCRT-I is involved in ubiquitin-dependent sorting of proteins into the endosome; prevents polyubiquitination of the arrestin-related protein Rim8p, thereby directing its monoubiquitination by Rsp5p; homologous to the mouse and human Tsg101 tumor susceptibility gene; mutants exhibit a Class E Vps phenotype;
YDL155W	948.09	0.370034	0.136921	2.70254	0.00688125	0.0513118	B-type cyclin involved in cell cycle progression; activates Cdc28p to promote the G2/M transition; may be involved in DNA replication and spindle assembly; accumulates during S phase and G2, then targeted for ubiquitin-mediated degradation; relative distribution to the nucleus increases upon DNA replication stress; CLB3 has a paralog, CLB4, that arose from the whole genome duplication
YPR010C-A	743.97	0.7167	0.265206	2.70243	0.00688349	0.0513118	Putative protein of unknown function; conserved among Saccharomyces sensu stricto species
YJL028W	11.2256	1.62996	0.603644	2.7002	0.00692969	0.0515958	Protein of unknown function; may interact with ribosomes, based on co-purification experiments
YAL054C	2750.23	1.47345	0.545966	2.6988	0.00695894	0.0517531	Acetyl-coA synthetase isoform; along with Acs2p, acetyl-coA synthetase isoform is the nuclear source of acetyl-coA for histone acetylation; expressed during growth on nonfermentable carbon sources and under aerobic conditions
YNL271C	2912.57	-0.34333	0.127256	-2.69795	0.00697679	0.0518252	Formin; polarisome component; nucleates the formation of linear actin filaments, involved in cell processes such as budding and mitotic spindle orientation which require the formation of polarized actin cables, functionally redundant with BNR1
YLR034C	3559.95	-0.841478	0.311946	-2.69751	0.00698603	0.0518334	Putative divalent metal ion transporter involved in iron homeostasis; transcriptionally regulated by metal ions; member of the Nramp family of metal transport proteins; protein abundance increases in response to DNA replication stress
YLL042C	133.225	0.819772	0.304354	2.69348	0.00707094	0.0524023	Conserved E2-like conjugating enzyme; mediates formation of the Atg12p-Atg5p conjugate, which is a critical step in autophagy
YDL209C	613.643	0.522894	0.194254	2.69181	0.00710664	0.0525971	Member of the NineTeen Complex (NTC); this complex contains Prp19p and stabilizes U6 snRNA in catalytic forms of the spliceosome containing U2, U5, and U6 snRNAs; binds directly to U6 snRNA; similar to S. pombe Cwf2
YOL013W-B	20.5938	1.35294	0.502747	2.69109	0.007122	0.0525971	Dubious open reading frame; unlikely to encode a functional protein, based on available experimental and comparative sequence data; completely overlaps the long terminal repeat (LTR) of a Ty1 element
YOR237W	364.004	1.20301	0.447018	2.69118	0.00712001	0.0525971	Protein implicated in the regulation of ergosterol biosynthesis; one of a seven member gene family with a common essential function and non-essential unique functions; similar to human oxysterol binding protein (OSBP); HES1 has a paralog, KES1, that arose from the whole genome duplication
YGL047W	354.432	-0.999237	0.371497	-2.68976	0.0071503	0.0527449	Catalytic component of UDP-GlcNAc transferase; required for the second step of dolichyl-linked oligosaccharide synthesis; anchored to the ER membrane via interaction with Alg14p; similar to bacterial and human glycosyltransferases; protein abundance increases in response to DNA replication stress
YGR177C	547.085	1.00394	0.373434	2.6884	0.0071795	0.052899	Alcohol acetyltransferase; may play a role in steroid detoxification; forms volatile esters during fermentation, which is important for brewing and winemaking
snR33	286.056	-0.82585	0.307278	-2.68763	0.007196	0.0529592	H/ACA box small nucleolar RNA (snoRNA); guides pseudouridylation of large subunit (LSU) rRNA at position U1042
YHR214C-B	106.365	-1.17094	0.435923	-2.68612	0.00722863	0.0530739	Retrotransposon TYA Gag and TYB Pol genes; transcribed/translated as one unit; polyprotein is processed to make a nucleocapsid-like protein (Gag), reverse transcriptase (RT), protease (PR), and integrase (IN); similar to retroviral genes; YHR214C-B has a paralog, YAR070C, that arose from a segmental duplication
YMR026C	768.555	0.443978	0.165312	2.6857	0.00723791	0.0530739	C3HC4-type RING-finger peroxin and E3 ubiquitin ligase; required for peroxisome biogenesis and peroxisomal matrix protein import; forms translocation subcomplex with Pex2p and Pex10p; mutations in human homolog cause peroxisomal disorder
YPL156C	628.474	0.650415	0.242207	2.68537	0.00724493	0.0530739	Pheromone-regulated protein proposed to be involved in mating; predicted to have 1 transmembrane segment; transcriptionally regulated by Ste12p during mating and by Cat8p during the diauxic shift
tD(GUC)O	13.4415	1.51979	0.565923	2.6855	0.00724211	0.0530739	Aspartate tRNA (tRNA-Asp), predicted by tRNAscan-SE analysis
YPL088W	889.591	0.546956	0.203729	2.68473	0.00725885	0.0531148	Putative aryl alcohol dehydrogenase; transcription is activated by paralogous transcription factors Yrm1p and Yrr1p along with genes involved in multidrug resistance
YPR128C	892.611	0.398321	0.148526	2.68182	0.00732223	0.053517	Peroxisomal adenine nucleotide transporter; involved in beta-oxidation of medium-chain fatty acid; required for peroxisome proliferation
YHR174W	82753.1	-1.18189	0.44084	-2.68099	0.00734041	0.0535884	Enolase II, a phosphopyruvate hydratase; catalyzes conversion of 2-phosphoglycerate to phosphoenolpyruvate during glycolysis and the reverse reaction during gluconeogenesis; expression induced in response to glucose; ENO2 has a paralog, ENO1, that arose from the whole genome duplication
YHR188C	2184.06	-0.423998	0.158183	-2.68042	0.00735294	0.0536184	Subunit of the glycosylphosphatidylinositol transamidase complex; transmembrane protein; adds GPIs to newly synthesized proteins; human PIG-Tp homolog
YCR013C	1388.96	-1.19848	0.447196	-2.67998	0.0073626	0.0536274	Dubious open reading frame; unlikely to encode a functional protein, based on available experimental and comparative sequence data; transcription of both YCR013C and the overlapping essential gene PGK1 is reduced in a gcr1 null mutant
YJL192C	2134.41	-0.471288	0.175901	-2.67928	0.00737816	0.0536792	ER-membrane protein; suppressor of pma1-7, deletion of SOP4 slows down the export of wild-type Pma1p and Pma1-7 from the ER
YDL145C	5233.48	-0.406067	0.151637	-2.67788	0.00740896	0.0538223	Alpha subunit of COPI vesicle coatomer complex; complex surrounds transport vesicles in the early secretory pathway
YJR040W	815.677	-0.533071	0.199084	-2.67762	0.00741473	0.0538223	Voltage-gated chloride channel; localized to the golgi, the endosomal system, and plasma membrane; involved in cation homeostasis; highly homologous to vertebrate voltage-gated chloride channels; modulates TBSV model (+) RNA virus replication by regulating copper metabolism
YKL155C	1195.17	0.432559	0.161585	2.67698	0.00742885	0.0538634	Mitochondrial ribosomal protein of the small subunit; also predicted to be an S-adenosylmethionine-dependent methyltransferase
YNL079C	7842.93	-0.641765	0.239934	-2.67475	0.00747847	0.0541615	Major isoform of tropomyosin; binds to and stabilizes actin cables and filaments, which direct polarized cell growth and the distribution of several organelles; acetylated by the NatB complex and acetylated form binds actin most efficiently; TPM1 has a paralog, TPM2, that arose from the whole genome duplication
YDR379C-A	208.581	-0.923557	0.345834	-2.67052	0.00757329	0.0547859	Mitochondrial protein involved in assembly of succinate dehydrogenase; has a role in maturation of the Sdh2p subunit; member of the LYR protein family; mutations in human ortholog SDHAF1 are associated with infantile leukoencephalopathy
YIL154C	1616.27	-0.662065	0.247974	-2.6699	0.00758745	0.054826	Transcriptional activator involved in maintenance of ion homeostasis; also involved in protection against DNA damage caused by bleomycin and other oxidants; contains a C-terminal leucine-rich repeat
YBL038W	1154.84	0.314133	0.117756	2.66767	0.00763798	0.0549417	Mitochondrial ribosomal protein of the large subunit; homologous to bacterial L16 ribosomal protein; synthetically lethal with hac1 mutant suggesting a role in the maturation of secretory proteins
YDL237W	1135.62	-0.746632	0.279869	-2.66779	0.0076353	0.0549417	Putative protein of unknown function; required for respiratory growth; YDL237W is not an essential gene
YKR068C	1458.96	0.391467	0.146711	2.66829	0.0076238	0.0549417	Core component of transport protein particle (TRAPP) complexes I-III; TRAPP complexes are related multimeric guanine nucleotide-exchange factors for the GTPase Ypt1, regulating ER-Golgi traffic (TRAPPI), intra-Golgi traffic (TRAPPII), endosome-Golgi traffic (TRAPPII and III) and autophagy (TRAPPIII); hydrophilic homodimeric protein that acts in conjunction with SNARE proteins in targeting and fus…
YLR027C	7163.06	-0.360251	0.135038	-2.66777	0.00763562	0.0549417	Cytosolic aspartate aminotransferase involved in nitrogen metabolism; localizes to peroxisomes in oleate-grown cells
YLR040C	361.021	0.63805	0.239245	2.66693	0.00765474	0.0550001	MATalpha-specific a-factor blocker; contributes to mating efficiency under certain conditions; localizes to the cell wall; predicted to be a GPI-attached protein; upregulated by Mcm1p-Alpha1p transcription factor; partially overlaps the dubious ORF YLR041W
YJR125C	2116.39	-0.576353	0.216246	-2.66527	0.00769264	0.0552101	Protein containing an N-terminal epsin-like domain; involved in clathrin recruitment and traffic between the Golgi and endosomes; associates with the clathrin adaptor Gga2p
YEL061C	1139.48	0.779924	0.292811	2.66358	0.00773143	0.0553666	Kinesin motor protein; involved in mitotic spindle assembly and chromosome segregation
tL(CAA)K	17.178	1.66967	0.626855	2.66356	0.00773184	0.0553666	Leucine tRNA (tRNA-Leu), predicted by tRNAscan-SE analysis
YDL181W	790.464	0.391396	0.147004	2.66247	0.00775683	0.0554209	Protein that inhibits ATP hydrolysis by the F1F0-ATP synthase; inhibitory function is enhanced by stabilizing proteins Stf1p and Stf2p; has a calmodulin-binding motif and binds calmodulin in vitro; INH1 has a paralog, STF1, that arose from the whole genome duplication
YOR253W	673.331	-0.565715	0.212455	-2.66275	0.00775044	0.0554209	Subunit of protein N-terminal acetyltransferase NatA; NatA is comprised of Nat1p, Ard1p, and Nat5p; N-terminally acetylates many proteins, which influences multiple processes such as the cell cycle, heat-shock resistance, mating, sporulation, and telomeric silencing
tH(GUG)G1	25.3903	1.60249	0.601996	2.66196	0.00776863	0.0554429	Histidine tRNA (tRNA-His), predicted by tRNAscan-SE analysis
YOR148C	621.19	-0.384898	0.14462	-2.66145	0.00778057	0.055466	Essential protein that promotes the first step of splicing; required for the final stages of spliceosome maturation; interacts with Prp2p, which may release Spp2p from the spliceosome following the first cleavage reaction
YJL122W	1336.84	1.05711	0.397391	2.66013	0.00781114	0.0556216	Shuttling pre-60S factor; involved in the biogenesis of ribosomal large subunit; interacts directly with Arx1p; responsible for Tif6p recycling defects in absence of Rei1p
YJR078W	656.989	0.937331	0.352423	2.65968	0.0078215	0.0556331	Putative tryptophan 2,3-dioxygenase or indoleamine 2,3-dioxygenase; required for de novo biosynthesis of NAD from tryptophan via kynurenine; interacts genetically with telomere capping gene CDC13; regulated by Hst1p and Aftp
YDR253C	435.475	0.422014	0.158705	2.65911	0.0078348	0.0556656	Zinc-finger DNA-binding transcription factor; involved in transcriptional regulation of the methionine biosynthetic genes; targets strong transcriptional activator Met4p to promoters of sulfur metabolic genes; feedforward loop exists in the regulation of genes controlled by Met4p and Met32p; lack of such a loop for MET31 may account for the differential actions of Met32p and Met31p; MET32 has a p…
YOL161C	10.2373	1.60696	0.60485	2.6568	0.00788873	0.0559862	Protein of unknown function; member of the seripauperin multigene family encoded mainly in subtelomeric regions; expression induced by low temperature and also by anaerobic conditions; induced during alcoholic fermentation
YBL033C	2166.29	0.412278	0.155224	2.65602	0.00790687	0.0560026	GTP cyclohydrolase II; catalyzes the first step of the riboflavin biosynthesis pathway
YNR020C	607.417	0.706279	0.265924	2.65595	0.00790863	0.0560026	Putative metalloprotease of the mitochondrial inner membrane; required for processing of Atp6p; has an additional role in assembly of the F0 sector of the F1F0 ATP synthase complex; substrate of the Mia40p-Erv1p disulfide relay system, and folding is assisted by Mia40p
YDR511W	508.389	-0.403923	0.152215	-2.65363	0.00796307	0.0562241	Mitochondrial protein involved in assembly of succinate dehydrogenase; has a role in maturation of the Sdh2p subunit; localized to the mitochondrial intermembrane space; required for acetate utilization and gluconeogenesis; mutation in Drosophila ortholog SDHAF3 causes reduced succinate dehydrogenase activity and neuronal and muscular dysfunction; member of the LYR protein family
YGL205W	395.498	1.1531	0.434595	2.65328	0.00797126	0.0562241	Fatty-acyl coenzyme A oxidase; involved in the fatty acid beta-oxidation pathway; localized to the peroxisomal matrix
YIL100C-A	17.0914	1.43235	0.539873	2.65312	0.00797523	0.0562241	Dubious open reading frame; unlikely to encode a functional protein, based on available experimental and comparative sequence data
YLR191W	772.554	0.439487	0.165593	2.65402	0.00795402	0.0562241	Peroxisomal importomer complex component; integral peroxisomal membrane protein required for docking and translocation of peroxisomal matrix proteins; interacts with the PTS1 signal recognition factor Pex5p and the PTS2 signal recognition factor Pex7p; forms a complex with Pex14p and Pex17p
YKL076C	89.8837	0.757606	0.285716	2.65161	0.00801099	0.0564137	Dubious open reading frame; unlikely to encode a functional protein, based on available experimental and comparative sequence data; not conserved in closely related Saccharomyces species; 69% of ORF overlaps the uncharacterized ORF YKL075C
YIL065C	591.922	-0.600462	0.226612	-2.64973	0.0080556	0.0565797	Protein involved in mitochondrial fission and peroxisome abundance; required for localization of Dnm1p and Mdv1p during mitochondrial division; mediates ethanol-induced apoptosis and ethanol-induced mitochondrial fragmentation
YMR193C-A	305.685	0.865547	0.326598	2.65019	0.00804465	0.0565797	Dubious open reading frame; unlikely to encode a functional protein, based on available experimental and comparative sequence data
YOL096C	725.039	-0.446808	0.168639	-2.64949	0.00806123	0.0565797	O-methyltransferase; catalyzes two different O-methylation steps in ubiquinone (Coenzyme Q) biosynthesis; component of a mitochondrial ubiquinone-synthesizing complex; phosphoprotein
YLR402W	125.728	0.795283	0.30027	2.64856	0.00808352	0.0566113	Dubious open reading frame; unlikely to encode a functional protein, based on available experimental and comparative sequence data
YNL164C	571.342	0.60836	0.229692	2.64859	0.00808278	0.0566113	Component of the BUB2-dependent spindle checkpoint pathway; interacts with Bfa1p and functions upstream of Bub2p and Bfa1p
YDL063C	920.804	0.999471	0.377664	2.64645	0.00813404	0.0567274	Transport adaptor or symportin; facilitates synchronized nuclear coimport of the two 5S-rRNA binding proteins Rpl5p and Rpl11p; required for biogenesis of the large ribosomal subunit; green fluorescent protein (GFP)-fusion protein localizes to the cytoplasm and nucleus
YER097W	439.739	1.36083	0.514063	2.6472	0.00811614	0.0567274	Dubious open reading frame; unlikely to encode a functional protein, based on available experimental and comparative sequence data
YOR287C	578.094	0.74801	0.282653	2.64638	0.00813574	0.0567274	Component of 90S preribosomes; involved in early cleavages of the 35S pre-rRNA and in production of the 40S ribosomal subunit
tL(GAG)G	18.4217	1.56828	0.592556	2.64663	0.00812972	0.0567274	Leucine tRNA (tRNA-Leu), predicted by tRNAscan-SE analysis; not essential for viability even though this is the only tRNA that decodes GAG codons
YIL130W	1839.6	0.426883	0.16154	2.64259	0.00822746	0.0573042	Zinc cluster protein proposed to be a transcriptional regulator; regulator involved in the stress response; null mutants have a respiratory deficiency, calcofluor white sensitivity and slightly increased cycloheximide resistance
YMR156C	341.222	0.394794	0.149436	2.6419	0.00824435	0.057359	DNA 3'-phosphatase; functions in repair of endogenous damage of double-stranded DNA, activity is specific for removal of 3' phosphates at strand breaks; similar to the l-2-haloacid dehalogenase superfamily; homolog of human polynucleotide kinase/3&#8242;-phosphatase
YIL089W	222.731	0.394887	0.149518	2.64107	0.00826438	0.0574356	Protein of unknown function found in the ER and vacuole lumen; overexpression of YIL089W affects endocytic protein trafficking
YML089C	31.6438	1.48297	0.561645	2.6404	0.0082808	0.057487	Dubious open reading frame; unlikely to encode a functional protein, based on available experimental and comparative sequence data; expression induced by calcium shortage
YCL049C	1310.61	-0.513848	0.194731	-2.63876	0.00832093	0.057609	Protein of unknown function; localizes to membrane fraction; YCL049C is not an essential gene
YFR012W-A	21.8243	1.11218	0.421507	2.63858	0.00832552	0.057609	Putative protein of unknown function; identified by homology
YGL169W	1298.59	0.795173	0.301284	2.63928	0.00830823	0.057609	Protein involved in threonylcarbamoyl adenosine biosynthesis; Sua5p and Qri7p are necessary and sufficient for RNA t6A modification in vitro; null mutant lacks N6-threonylcarbamoyl adenosine (t6A) modification in the anticodon loop of ANN-decoding tRNA; member of conserved YrdC/Sua5 family; binds single-stranded telomeric DNA and null mutant has abnormal telomere length
YDL089W	715.75	-0.451242	0.171204	-2.63569	0.00839665	0.0576127	Protein of unknown function; interacts with Csm1p, Lrs4p; required for rDNA repeat stability; null mutant causes increase in unequal sister-chromatid exchange; GFP-fusion protein localizes to the nuclear periphery, possible Cdc28p substrate
YGL236C	608.064	0.829548	0.314653	2.63639	0.00837928	0.0576127	Mitochondrial protein; forms a heterodimer complex with Mss1p that performs the 5-carboxymethylaminomethyl modification of the wobble uridine base in mitochondrial tRNAs; required for respiration in paromomycin-resistant 15S rRNA mutants
YHR148W	492.326	1.0189	0.386588	2.63562	0.00839845	0.0576127	Component of the SSU processome; SSU processome is required for pre-18S rRNA processing, essential protein that interacts with Mpp10p and mediates interactions of Imp4p and Mpp10p with U3 snoRNA
YIL061C	525.919	0.394473	0.149611	2.63665	0.0083729	0.0576127	Component of U1 snRNP required for mRNA splicing via spliceosome; substrate of the arginine methyltransferase Hmt1p; may interact with poly(A) polymerase to regulate polyadenylation; homolog of human U1 70K protein; protein abundance increases in response to DNA replication stress
YMR191W	3549.87	1.08498	0.41134	2.63767	0.00834771	0.0576127	Protein required for proteasome assembly during quiescence; binds to base of the proteasome regulartory particle; required for survival at high temperature during stationary phase; not required for growth on nonfermentable carbon sources
YNL277W	1117.43	0.88924	0.337276	2.63654	0.00837568	0.0576127	L-homoserine-O-acetyltransferase; catalyzes the conversion of homoserine to O-acetyl homoserine which is the first step of the methionine biosynthetic pathway
YPR136C	22.8771	1.40278	0.531735	2.63812	0.00833682	0.0576127	Dubious open reading frame; unlikely to encode a functional protein, based on available experimental and comparative sequence data; partially overlaps verified ORF RRP9
tW(CCA)K	25.9542	1.62138	0.615042	2.63621	0.00838371	0.0576127	Tryptophan tRNA (tRNA-Trp), predicted by tRNAscan-SE analysis
tC(GCA)P1	20.778	1.61658	0.61349	2.63505	0.00841248	0.0576468	Cysteine tRNA (tRNA-Cys), predicted by tRNAscan-SE analysis
YCR020C	439.665	0.676659	0.256832	2.63464	0.00842268	0.0576546	Protein of unknown function; has weak similarity to proteins involved in thiamin metabolism; expression is induced in the absence of thiamin
YOL095C	328.895	0.532113	0.20201	2.63409	0.00843623	0.0576853	Mitochondrial inner membrane localized ATP-dependent DNA helicase; required for the maintenance of the mitochondrial genome; not required for mitochondrial transcription; has homology to E. coli helicase uvrD
YDR438W	534.425	0.381655	0.144919	2.63357	0.00844914	0.0576916	Mitochondrial transporter repressible by thiamine; THI74 has a paralog, YML018C, that arose from the whole genome duplication; shows sequence homology to human gene SLC35F3, a thiamine transporter implicated in hypertension
YEL035C	50.23	1.06867	0.405826	2.63333	0.00845528	0.0576916	Protein of unknown function; transcription may be regulated by Gcr1p; essential for growth under standard (aerobic) conditions but not under anaerobic conditions
YFR032C-B	87.4259	0.623982	0.237011	2.63271	0.00847072	0.0577351	Putative protein of unknown function; identified by gene-trapping, microarray-based expression analysis, and genome-wide homology searching
YGL170C	318.91	1.22884	0.466932	2.63174	0.00849481	0.0578374	Component of the meiotic outer plaque of the spindle pole body; involved in modifying the meiotic outer plaque that is required prior to prospore membrane formation
YBR108W	1554.48	-0.760247	0.289017	-2.63046	0.00852701	0.0579327	Protein that inhibits barbed-end actin filament elongation; interacts with Rvs167p; null mutant is viable and displays elevated frequency of mitochondrial genome loss
YLL057C	278.47	0.650018	0.247107	2.63051	0.00852558	0.0579327	Fe(II)-dependent sulfonate/alpha-ketoglutarate dioxygenase; involved in sulfonate catabolism for use as a sulfur source; contains sequence that resembles a J domain (typified by the E. coli DnaJ protein); induced by sulphur starvation
YDR050C	45728.9	-0.987718	0.375625	-2.62953	0.00855026	0.0580288	Triose phosphate isomerase, abundant glycolytic enzyme; mRNA half-life is regulated by iron availability; transcription is controlled by activators Reb1p, Gcr1p, and Rap1p through binding sites in the 5' non-coding region; inhibition of Tpi1p activity by PEP (phosphoenolpyruvate) stimulates redox metabolism in respiring cells; E104D mutation in human TPI causes a rare autosomal disease
YOL051W	3147.77	0.460522	0.175183	2.6288	0.00856869	0.0580919	Subunit of the RNA polymerase II mediator complex; associates with core polymerase subunits to form the RNA polymerase II holoenzyme; affects transcription by acting as target of activators and repressors; forms part of the tail domain of mediator
YPL015C	1871.16	-0.48025	0.18278	-2.62747	0.00860216	0.0582567	Cytoplasmic NAD(+)-dependent protein deacetylase; member of the silencing information regulator 2 (Sir2) family of NAD(+)-dependent protein deacetylases; modulates nucleolar (rDNA) and telomeric silencing; possesses NAD(+)-dependent histone deacetylase activity in vitro; contains a nuclear export signal (NES); function regulated by its nuclear export
YER159C	1752.21	0.470777	0.179235	2.62659	0.00862448	0.0583459	Subunit of a heterodimeric NC2 transcription regulator complex; complex binds to TBP and can repress transcription by preventing preinitiation complex assembly or stimulate activated transcription; homologous to human NC2alpha; complex also includes Ncb2p
YER059W	910.06	-0.504937	0.192293	-2.62588	0.00864258	0.0584062	Pho85p cyclin of the Pho80p subfamily; forms the major Glc8p kinase together with Pcl7p and Pho85p; involved in the control of glycogen storage by Pho85p; stabilized by Elongin C binding; PCL6 has a paralog, PCL7, that arose from the whole genome duplication
YMR083W	7568.88	-0.775811	0.295692	-2.62371	0.00869771	0.0587165	Mitochondrial alcohol dehydrogenase isozyme III; involved in the shuttling of mitochondrial NADH to the cytosol under anaerobic conditions and ethanol production
YJL116C	1426.96	1.17515	0.448028	2.62294	0.00871742	0.0587872	Protein involved in mitochondrion organization; functions with Nca2p to regulate mitochondrial expression of subunits 6 (Atp6p) and 8 (Atp8p) of the Fo-F1 ATP synthase; member of the SUN family; expression induced in cells treated with the mycotoxin patulin; NCA3 has a paralog, UTH1, that arose from the whole genome duplication
YOR229W	853.862	-0.405431	0.154658	-2.62146	0.00875542	0.058981	Transcriptional modulator; involved in regulation of meiosis, silencing, and expression of RNR genes; involved in response to replication stress; contains WD repeats; relocalizes to the cytosol in response to hypoxia; WTM2 has a paralog, UME1, that arose from the whole genome duplication
YMR122W-A	11165.7	-0.741594	0.283103	-2.61952	0.00880542	0.05914	Protein of unknown function; green fluorescent protein (GFP)-fusion protein localizes to the cytoplasm and endoplasmic reticulum
YMR240C	950.273	0.412093	0.157292	2.61992	0.00879499	0.05914	Protein required for assembly of U2 snRNP into the spliceosome; forms a complex with Hsh49p and Hsh155p
YOR362C	3321.61	-0.52514	0.200476	-2.61946	0.0088069	0.05914	Alpha 7 subunit of the 20S proteasome; protein abundance increases in response to DNA replication stress
YHL025W	1569.54	-0.431777	0.164927	-2.61799	0.00884493	0.0593328	Subunit of the SWI/SNF chromatin remodeling complex; involved in transcriptional regulation; functions interdependently in transcriptional activation with Snf2p and Snf5p; relocates to the cytosol under hypoxic conditions
YDR184C	729.684	0.885207	0.338186	2.61752	0.00885715	0.0593523	Nuclear protein; possibly involved in regulation of cation stress responses and/or in the establishment of bipolar budding pattern; relative distribution to the nucleus decreases upon DNA replication stress
YMR258C	1244.76	-0.755022	0.288502	-2.61704	0.00886948	0.0593723	GTPase inhibitor with similarity to F-box proteins; inhibits Ypt52p GTPase activity by preventing Ypt52p from binding GTP; involved in regulating intracellular trafficking; physically interacts with Skp1p
YJR071W	84.7412	0.88652	0.338823	2.61647	0.00888441	0.0594098	Dubious open reading frame; unlikely to encode a functional protein, based on available experimental and comparative sequence data
YHR153C	74.3587	1.00823	0.385563	2.61495	0.00892397	0.0596118	Meiosis-specific protein involved in synaptonemal complex assembly; implicated in regulation of crossover formation; required for sporulation
YHR085W	842.885	1.00739	0.385459	2.61347	0.00896279	0.0598083	Component of the Rix1 complex and possibly pre-replicative complexes; required for processing of ITS2 sequences from 35S pre-rRNA; component of the pre-60S ribosomal particle with the dynein-related AAA-type ATPase Mdn1p; required for pre-replicative complex (pre-RC) formation and maintenance during DNA replication licensing; relocalizes to the cytosol in response to hypoxia; essential gene
YDL013W	1586.38	0.327414	0.125313	2.61277	0.00898115	0.059868	Subunit of the Slx5-Slx8 SUMO-targeted ubiquitin ligase complex; stimulated by SUMO-modified substrates; contains a RING domain and two SIMs (SUMO-interacting motifs); forms SUMO-dependent nuclear foci, including DNA repair centers; the SUMO-targeted ubiquitin ligase complex is also known as the STUbL complex
YLR375W	2328.65	-0.444913	0.17032	-2.61222	0.00899569	0.0599023	Zinc-finger protein of unknown function; possibly involved in pre-tRNA splicing and in uptake of branched-chain amino acids; STP3 has a paralog, STP4, that arose from the whole genome duplication
YCL048W	184.236	1.31426	0.503528	2.6101	0.00905149	0.0599152	Protein of unknown function; SPS22 has a paralog, SPS2, that arose from the whole genome duplication; redundant with Sps2p for the organization of the beta-glucan layer of the spore wall
YER137W-A	7.20043	1.44307	0.552904	2.60998	0.00905475	0.0599152	Dubious open reading frame; unlikely to encode a functional protein, based on available experimental and comparative sequence data; overlaps ORF YER137C
YMR060C	901.23	0.569164	0.218038	2.61039	0.00904396	0.0599152	Component of the Sorting and Assembly Machinery (SAM) complex; the SAM (or TOB) complex is located in the mitochondrial outer membrane; binds precursors of beta-barrel proteins and facilitates their outer membrane insertion; contributes to SAM complex stability
YMR256C	901.108	0.512663	0.196449	2.60965	0.00906351	0.0599152	Subunit VII of cytochrome c oxidase (Complex IV); Complex IV is the terminal member of the mitochondrial inner membrane electron transport chain
YOR107W	838.474	1.09584	0.419879	2.6099	0.00905696	0.0599152	Negative regulator of glucose-induced cAMP signaling; directly activates the GTPase activity of the heterotrimeric G protein alpha subunit Gpa2p
YPL087W	1850.58	-0.834432	0.319648	-2.61047	0.00904182	0.0599152	Alkaline dihydroceramidase, involved in sphingolipid metabolism; preferentially hydrolyzes dihydroceramide to a free fatty acid and dihydrosphingosine; has a minor reverse activity; YDC1 has a paralog, YPC1, that arose from the whole genome duplication
tV(AAC)G3	11.4678	1.31882	0.505012	2.61146	0.00901556	0.0599152	Valine tRNA (tRNA-Val), predicted by tRNAscan-SE analysis
YGL038C	1732.76	0.382442	0.146605	2.60865	0.00909006	0.0600284	Mannosyltransferase of the cis-Golgi apparatus; initiates the polymannose outer chain elongation of N-linked oligosaccharides of glycoproteins
YDR386W	658.97	0.462103	0.177258	2.60696	0.00913512	0.0602634	Subunit of structure-specific Mms4p-Mus81p endonuclease; cleaves branched DNA; involved in DNA repair, replication fork stability, and joint molecule formation/resolution during meiotic recombination; promotes template switching during break-induced replication (BIR), causing non-reciprocal translocations (NRTs); helix-hairpin-helix protein; phosphorylation of non-catalytic subunit Mms4p by Cdc28…
YBL007C	4220.27	-0.490225	0.18817	-2.60523	0.00918123	0.0604514	Cytoskeletal protein binding protein; required for assembly of the cortical actin cytoskeleton; interacts with proteins regulating actin dynamics and proteins required for endocytosis; found in the nucleus and cell cortex; has 3 SH3 domains
YLR228C	1182.36	-0.537623	0.206367	-2.60518	0.00918261	0.0604514	Sterol regulatory element binding protein; regulates transcription of sterol biosynthetic genes; contains Zn[2]-Cys[6] binuclear cluster; relocates from intracellular membranes to perinuclear foci on sterol depletion; ECM22 has a paralog, UPC2, that arose from the whole genome duplication
YCL035C	3395.18	-0.954245	0.36659	-2.60303	0.00924039	0.0606459	Glutathione-dependent disulfide oxidoreductase; hydroperoxide and superoxide-radical responsive, heat-stable, with active site cysteine pair; protects cells from oxidative damage; GRX1 has a paralog, GRX2, that arose from the whole genome duplication; protein abundance increases in response to DNA replication stress
YFL026W	11667.5	-0.511151	0.196369	-2.60302	0.00924073	0.0606459	Receptor for alpha-factor pheromone; seven transmembrane-domain GPCR that interacts with both pheromone and a heterotrimeric G protein to initiate the signaling response that leads to mating between haploid a and alpha cells
YLR253W	1361.13	0.35852	0.137714	2.60337	0.00923114	0.0606459	Mitochondrial protein of unknown function involved in lipid homeostasis; integral membrane protein that localizes to the mitochondrial inner membrane; involved in mitochondrial morphology; non-essential gene which interacts genetically with MDM10, and other members of the ERMES complex; transcription is periodic during the metabolic cycle; homologous to human aarF domain containing kinase, ADCK1
YPL146C	2636.7	0.753823	0.29024	2.59724	0.00939754	0.0616115	Nucleolar protein; involved in biogenesis of the 60S subunit of the ribosome; interacts with rRNA processing factors Cbf5p and Nop2p and with the nucleolar proteins Nop17p and Nip7p; null mutant is viable but growth is severely impaired
YHR035W	309.31	0.689392	0.265481	2.59677	0.0094106	0.0616336	Activator of Sar1p GTPase activity; paralog of Sec23 but does not associate with the COPII components; not an essential gene
YLL052C	177.028	0.786886	0.303293	2.59448	0.00947351	0.0619819	Water channel that mediates water transport across cell membranes; only expressed in proliferating cells; controlled by osmotic signals; may be involved in freeze tolerance; disrupted by a stop codon in many S. cerevisiae strains
YDR083W	1353.31	0.918029	0.353889	2.59411	0.0094835	0.0619835	Nucleolar S-adenosylmethionine-dependent rRNA methyltransferase; methylates adenine (m1A) of the large subunit (LSU) rRNA at position 645; involved in pre-rRNA cleavage at site A2; mutation is synthetically lethal with a gar1 mutation; deletion disrupts telomere maintenance by influencing the expression of neighboring gene STN1
YDR153C	2343.48	0.39253	0.151421	2.59231	0.00953341	0.0622458	Protein containing an N-terminal epsin-like domain; involved in clathrin recruitment and traffic between the Golgi and endosomes; associates with the clathrin adaptor Gga2p, clathrin adaptor complex AP-1, and clathrin
YBR109C	3291.43	-0.432392	0.166821	-2.59196	0.00954322	0.062246	Calmodulin; Ca++ binding protein that regulates Ca++ independent processes (mitosis, bud growth, actin organization, endocytosis, etc.) and Ca++ dependent processes (stress-activated pathways), targets include Nuf1p, Myo2p and calcineurin
YBL035C	559.993	1.05648	0.407712	2.59124	0.00956321	0.0623126	B subunit of DNA polymerase alpha-primase complex; required for initiation of DNA replication during mitotic and premeiotic DNA synthesis; also functions in telomere capping and length regulation
YDL218W	285.601	1.05962	0.40913	2.58993	0.00959963	0.0624293	Putative protein of unknown function; YDL218W transcription is regulated by Azf1p and induced by starvation and aerobic conditions; expression also induced in cells treated with the mycotoxin patulin
YLR305C	1958.45	-0.478333	0.184692	-2.58989	0.00960073	0.0624293	Phosphatidylinositol-4-kinase; functions in the Pkc1p protein kinase pathway; required for normal vacuole morphology, cell wall integrity, and actin cytoskeleton organization
YFL047W	1489.5	0.467764	0.180818	2.58693	0.00968347	0.062903	GTPase-activating protein (RhoGAP) for Cdc42p and Rho5p; relocalizes from bud neck to cytoplasm upon DNA replication stress
YBR208C	1945.71	1.12109	0.43345	2.58643	0.00969769	0.0629312	Urea amidolyase; contains both urea carboxylase and allophanate hydrolase activities, degrades urea to CO2 and NH3; expression sensitive to nitrogen catabolite repression and induced by allophanate, an intermediate in allantoin degradation; protein abundance increases in response to DNA replication stress
YGL024W	14.9308	1.13132	0.437642	2.58503	0.009737	0.0631219	Dubious open reading frame; unlikely to encode a functional protein, based on available experimental and comparative sequence data; partially/completely overlaps the verified ORF PGD1/YGL025C
YDR295C	1346.66	0.382314	0.147936	2.58431	0.00975735	0.0631895	Subunit of the HDA1 histone deacetylase complex; possibly tetrameric trichostatin A-sensitive class II histone deacetylase complex contains Hda1p homodimer and an Hda2p-Hda3p heterodimer; involved in telomere maintenance; relocalizes to the cytosol in response to hypoxia
YNL279W	468.137	0.581805	0.225165	2.58391	0.00976875	0.063199	Pheromone-regulated multispanning membrane protein; involved in membrane fusion during mating; predicted to have 5 transmembrane segments and a coiled coil domain; localizes to the shmoo tip; regulated by Ste12p
YNL055C	10096.6	-0.7756	0.300275	-2.58296	0.00979553	0.063308	Mitochondrial porin (voltage-dependent anion channel); outer membrane protein required for maintenance of mitochondrial osmotic stability and mitochondrial membrane permeability; couples the glutathione pools of the intermembrane space (IMS) and the cytosol; phosphorylated; protein abundance increases in response to DNA replication stress; POR1 has a paralog, POR2, that arose from the whole genom…
YMR117C	384.219	0.841002	0.325798	2.58136	0.00984111	0.0635381	Component of the kinetochore-associated Ndc80 complex; involved in chromosome segregation, spindle checkpoint activity, and kinetochore clustering; evolutionarily conserved; other members include Ndc80p, Nuf2p, Spc24p, and Spc25p
YDR056C	1648.56	-0.566212	0.21941	-2.58061	0.00986267	0.0636127	Putative protein of unknown function; green fluorescent protein (GFP)-fusion protein localizes to the endoplasmic reticulum; YDR056C is not an essential protein
YDR218C	77.6964	1.12049	0.434304	2.57996	0.00988126	0.0636681	Sporulation-specific homolog of the CDC3/10/11/12 family of genes; meiotic septin expressed at high levels during meiotic divisions and ascospore formation; the yeast CDC3/10/11/12 family is a family of bud neck microfilament genes
YAL059W	404.169	0.866566	0.336007	2.57901	0.00990844	0.0637143	Pre-ribosomal factor involved in 60S ribosomal protein subunit export; associates with the pre-60S particle; shuttles between the nucleus and cytoplasm
snR39	117.486	1.12418	0.435874	2.57913	0.00990494	0.0637143	C/D box small nucleolar RNA (snoRNA); guides 2'-O-methylation of large subunit (LSU) rRNA at position A807
YHR111W	1236.34	0.310318	0.1204	2.5774	0.00995467	0.0639251	E1-like protein that activates Urm1p before urmylation; also acts in thiolation of the wobble base of cytoplasmic tRNAs by adenylating and then thiolating Urm1p; receives sulfur from Tum1p
YJL019W	982.75	0.518178	0.201065	2.57717	0.00996131	0.0639251	Nuclear envelope protein; required for SPB insertion, initiation of SPB duplication and nuclear fusion; interacts with Mps2p to tether half-bridge to core SPB; N-terminal acetylation of Mps3p by Eco1p regulates its role in nuclear organization; localizes to the SPB half bridge and at telomeres during meiosis; required with Ndj1p and Csm4p for meiotic bouquet formation and telomere-led rapid proph…
YBR035C	3277.5	-0.754544	0.29299	-2.57533	0.0100145	0.0642017	Pyridoxine (pyridoxamine) phosphate oxidase; has homologs in E. coli and Myxococcus xanthus; transcription is under the general control of nitrogen metabolism
YNL137C	1808.41	0.376674	0.146338	2.574	0.0100529	0.064383	Mitochondrial ribosomal component of the small subunit
YBL091C-A	461.917	-0.626283	0.243376	-2.57331	0.010073	0.0644033	Protein involved in regulation of phospholipid metabolism; one of 6 proteins (Ist2p, Scs2p, Scs22p, Tcb1p, Tcb2p, Tcb3p) that connect ER to the plasma membrane (PM) and regulate PM phosphatidylinositol-4-phosphate (PI4P) levels by controlling access of Sac1p phosphatase to its substrate PI4P in the PM; similar to D. melanogaster inturned protein; SCS22 has a paralog, SCS2, that arose from the who…
YHR016C	2606.33	-0.995388	0.386829	-2.5732	0.0100763	0.0644033	Actin-binding protein; involved in bundling of actin filaments and endocytosis of actin cortical patches; activity stimulated by Las17p; contains SH3 domain similar to Rvs167p; YSC84 has a paralog, LSB3, that arose from the whole genome duplication
YHR184W	154.224	0.993627	0.38647	2.57104	0.0101395	0.0647422	Protein involved in the control of meiotic nuclear division; also involved in the coordination of meiosis with spore formation; transcription is induced midway through meiosis
YMR246W	7372.41	-0.92925	0.36181	-2.56834	0.0102187	0.0651828	Long chain fatty acyl-CoA synthetase; activates imported fatty acids with a preference for C12:0-C16:0 chain lengths; functions in long chain fatty acid import; important for survival during stationary phase; localized to lipid particles; involved in sphingolipid-to-glycerolipid metabolism; forms cytoplasmic foci upon DNA replication stress; FAA4 has a paralog, FAA1, that arose from the whole gen…
YDR145W	2067.99	-0.293669	0.114439	-2.56616	0.0102833	0.0655288	Subunit (61/68 kDa) of TFIID and SAGA complexes; involved in RNA polymerase II transcription initiation and in chromatin modification, similar to histone H2A
YOR388C	24.9135	1.55753	0.607621	2.56333	0.0103673	0.0659983	NAD(+)-dependent formate dehydrogenase; may protect cells from exogenous formate
YOL150C	67.2686	1.56987	0.612558	2.56281	0.010383	0.0660321	Dubious open reading frame; unlikely to encode a functional protein, based on available experimental and comparative sequence data
YOR058C	1476.79	0.507812	0.198206	2.56204	0.0104061	0.0661128	Mitotic spindle midzone-localized microtubule bundling protein; microtubule-associated protein (MAP) family member; required for spindle elongation and stabilization; undergoes cell cycle-regulated degradation by anaphase promoting complex; potential Cdc28p substrate; relative distribution to microtubules decreases upon DNA replication stress
YMR298W	1146.87	-0.586074	0.228801	-2.5615	0.010422	0.0661483	Ceramide synthase subunit; single-span ER membrane protein associated with Lag1p and Lac1p and required for ceramide synthase activity, null mutant grows extremely slowly and is defective in ceramide synthesis
YKL031W	71.7718	1.10893	0.43338	2.5588	0.0105035	0.066594	Dubious open reading frame; unlikely to encode a functional protein, based on available experimental and comparative sequence data; not conserved in closely related Saccharomyces species
YPL101W	1061.67	0.478447	0.187005	2.55848	0.0105132	0.066594	Subunit of hexameric RecA-like ATPase Elp456 Elongator subcomplex; which is required for modification of wobble nucleosides in tRNA; required for Elongator structural integrity
YKL049C	511.269	0.447338	0.174931	2.55722	0.0105511	0.0667384	Centromere protein that resembles histone H3; associated with promoters, accessible chromatin and RNA polymerase II-bound regions; phosphorylated Cse4p associates with centromeres; required for proper kinetochore function; levels regulated by E3 ubiquitin ligase Psh1p; phosphorylation of Cse4p may destabilize defective kinetochores to promote bi-orientation; ubiquitination of N terminus regulates…
YMR192W	1033.04	-0.345559	0.135141	-2.55703	0.0105569	0.0667384	Putative GTPase activating protein (GAP) with a role in exocytosis; stimulates Gyp5p GAP activity on Ypt1p, colocalizes with Gyp5p at sites of polarized growth; interacts with Gyp5p, Rvs161p, and Rvs167p; involved in recruiting Rvs167p to the bud tip during polarized growth; increases in abundance and relocalizes from bud neck to cytoplasm upon DNA replication stress; GYL1 has a paralog, GYP5, th…
YFL018C	4723.22	-0.272786	0.106729	-2.55588	0.010592	0.066827	Dihydrolipoamide dehydrogenase; the lipoamide dehydrogenase component (E3) of the pyruvate dehydrogenase and 2-oxoglutarate dehydrogenase multi-enzyme complexes; LPD1 has a paralog, IRC15, that arose from the whole genome duplication
YIL091C	1489.93	0.927259	0.362785	2.55595	0.0105899	0.066827	Nucleolar protein; required for 35S pre-RNA processing and 40S ribosomal subunit biogenesis
YKL088W	1635.57	-0.258185	0.101063	-2.55469	0.0106281	0.0669887	Subunit of PPCDC and CoA-SPC complexes involved in CoA biosynthesis; subunits of the phosphopantothenoylcysteine decarboxylase (PPCDC) complex are: Cab3p, Sis2p, Vhs3p, while the subunits of the CoA-synthesizing protein complex (CoA-SPC) are: Cab2p, Cab3p, Cab4p, and Cab5p as well as Sis2p and Vhs3p; null mutant lethality is complemented by E. coli coaBC
YOR127W	1844.7	-0.477788	0.187244	-2.55168	0.0107204	0.0675036	GTPase-activating protein for polarity-establishment protein Cdc42p; implicated in control of septin organization, pheromone response, and haploid invasive growth; relocalizes from bud neck to cytoplasm upon DNA replication stress; RGA1 has a paralog, RGA2, that arose from the whole genome duplication
YML061C	859.841	0.48651	0.190881	2.54876	0.0108107	0.068005	DNA helicase, potent G-quadruplex DNA binder/unwinder; promotes DNA synthesis during break-induced replication (BIR); important for crossover recombination; translated from different start sites for two forms localized to either mitochondria or nucleus; nuclear form is catalytic inhibitor of telomerase; mitochondrial form involved in mitochondrial DNA repair and recombination; mutations affect Zn…
YBL075C	4765.35	1.35496	0.532215	2.5459	0.0108997	0.0683852	ATPase involved in protein folding and the response to stress; plays a role in SRP-dependent cotranslational protein-membrane targeting and translocation; member of the heat shock protein 70 (HSP70) family; localized to the cytoplasm; SSA3 has a paralog, SSA4, that arose from the whole genome duplication
YER039C	249.416	0.869563	0.34157	2.54578	0.0109034	0.0683852	Protein of unknown function; HVG1 has a paralog, VRG4, that arose from the whole genome duplication
YER127W	1150.66	0.851068	0.334244	2.54625	0.0108887	0.0683852	Essential protein involved in maturation of 18S rRNA; depletion leads to inhibited pre-rRNA processing and reduced polysome levels; localizes primarily to the nucleolus
YFR036W	286.115	0.442925	0.174073	2.54448	0.010944	0.0685725	Subunit of the Anaphase-Promoting Complex/Cyclosome (APC/C); which is a ubiquitin-protein ligase required for degradation of anaphase inhibitors, including mitotic cyclins, during the metaphase/anaphase transition; relocalizes to the cytosol in response to hypoxia
YHR101C	413.381	-0.424068	0.166764	-2.54293	0.0109928	0.0686914	Integral membrane protein of the endoplasmic reticulum; required for normal content of cell wall beta-1,6-glucan
YNL269W	66.5794	1.16631	0.458663	2.54285	0.0109954	0.0686914	Protein of unknown function; ORF exhibits genomic organization compatible with a translational readthrough-dependent mode of expression; readthrough is increased upon depletion of Sup35p
YOR236W	586.289	0.710853	0.279514	2.54318	0.010985	0.0686914	Dihydrofolate reductase involved in tetrahydrofolate biosynthesis; required for respiratory metabolism
YFL030W	941.419	0.799965	0.314936	2.54009	0.0110824	0.069167	Alanine:glyoxylate aminotransferase (AGT); catalyzes the synthesis of glycine from glyoxylate, which is one of three pathways for glycine biosynthesis in yeast; has similarity to mammalian and plant alanine:glyoxylate aminotransferases
YLR336C	1167.93	0.798877	0.314676	2.53873	0.0111256	0.0693011	Essential nuclear protein; required for biogenesis of the small ribosomal subunit; has a possible role in the osmoregulatory glycerol response; putative homolog of human NOM1 which is implicated in acute myeloid leukemia
YOR358W	469.401	-0.373611	0.147148	-2.53901	0.0111168	0.0693011	Subunit of the Hap2p/3p/4p/5p CCAAT-binding complex; complex is heme-activated and glucose repressed; complex is a transcriptional activator and global regulator of respiratory gene expression; required for assembly and DNA binding activity of the complex
YER068W	2368.29	0.454943	0.179272	2.53772	0.0111578	0.0694336	Ubiquitin-protein ligase subunit of the CCR4-NOT complex; with Ubc4p, ubiquitinates nascent polypeptide-associated complex subunits and histone demethyase Jhd2p; CCR4-NOT has roles in transcription regulation, mRNA degradation, and post-transcriptional modifications; regulates levels of DNA Polymerase-{alpha} to promote efficient and accurate DNA replication
YBL047C	4652.06	-0.563242	0.222047	-2.53659	0.0111939	0.0695347	Endocytic protein; involved in a network of interactions with other endocytic proteins, binds membranes in a ubiquitin-dependent manner, may also bind ubiquitinated membrane-associated proteins; interacts with Cmk2 and functions upstream of CMK2 in regulating non-apoptotic cell death
YBR190W	43.8466	0.965928	0.380808	2.53652	0.0111959	0.0695347	Dubious open reading frame; unlikely to encode a functional protein, based on available experimental and comparative sequence data; partially overlaps the verified ribosomal protein gene RPL21A/YBR191W
YOR351C	130.433	0.868978	0.342634	2.53617	0.0112071	0.0695365	Meiosis-specific serine/threonine protein kinase; functions in meiotic checkpoint, promotes recombination between homologous chromosomes by suppressing double strand break repair between sister chromatids; stabilizes Hop1-Thr318 phosphorylation to promote interhomolog recombination and checkpoint responses during meiosis
YDL241W	130.838	-0.850495	0.335572	-2.53446	0.011262	0.0698091	Putative protein of unknown function; YDL241W is not an essential gene
YHR022C	1345.94	-1.43581	0.566872	-2.53286	0.0113135	0.0700603	Putative protein of unknown function; YHR022C is not an essential gene
YJL197W	1391.7	-0.34368	0.135745	-2.53181	0.0113475	0.0702023	Ubiquitin-specific protease; cleaves ubiquitin from ubiquitinated proteins; present in the nucleus and cytoplasm
YBR080C	1991.56	-0.386015	0.152559	-2.53026	0.0113978	0.0704449	AAA ATPase and SNARE disassembly chaperone; required for vesicular transport between ER and Golgi, the 'priming' step in homotypic vacuole fusion, autophagy, and protein secretion; releases Sec17p from SNAP complexes; has similarity to mammalian N-ethylmaleimide-sensitive factor (NSF)
YIR028W	271.693	0.51267	0.202673	2.52954	0.0114211	0.0705203	Allantoin permease; expression sensitive to nitrogen catabolite repression and induced by allophanate, an intermediate in allantoin degradation
YML072C	4824.17	-0.496801	0.196435	-2.52908	0.0114361	0.0705445	Cortical ER protein involved in ER-plasma membrane tethering; one of 6 proteins (Ist2p, Scs2p, Scs22p, Tcb1p, Tcb2p, Tcb3p) that connect ER to the plasma membrane (PM) and regulate PM phosphatidylinositol-4-phosphate (PI4P) levels by controlling access of Sac1p phosphatase to its substrate PI4P in the PM; localized to the bud via specific mRNA transport; non-tagged protein detected in a phosphory…
snR38	65.6104	1.27092	0.502755	2.52792	0.0114742	0.0707113	C/D box small nucleolar RNA (snoRNA); guides 2'-O-methylation of large subunit (LSU) rRNA at position G2815
YDR251W	2469.08	-0.555623	0.219908	-2.52661	0.0115168	0.0708547	Essential protein of unknown function; exhibits variable expression during colony morphogenesis; overexpression permits survival without protein phosphatase 2A, inhibits growth, and induces a filamentous phenotype; PAM1 has a paralog, SVL3, that arose from the whole genome duplication
YKR097W	857.194	1.19665	0.473666	2.52636	0.0115251	0.0708547	Phosphoenolpyruvate carboxykinase; key enzyme in gluconeogenesis, catalyzes early reaction in carbohydrate biosynthesis, glucose represses transcription and accelerates mRNA degradation, regulated by Mcm1p and Cat8p, located in the cytosol
YOR213C	678.083	0.397946	0.157528	2.52619	0.0115309	0.0708547	Subunit of the SAS complex (Sas2p, Sas4p, Sas5p); acetylates free histones and nucleosomes and regulates transcriptional silencing; stimulates Sas2p HAT activity
YDL062W	25.7351	1.30395	0.516362	2.52526	0.0115613	0.0709732	Dubious open reading frame; unlikely to encode a functional protein, based on available experimental and comparative sequence data; partially overlaps uncharacterized ORF YDL063C; YDL062W is not essential
YGL107C	1331.6	0.443576	0.175694	2.52471	0.0115793	0.071015	Mitochondrial protein required for respiratory growth; mutant phenotype and genetic interactions suggest a role in delivering mt mRNAs to ribosomes; located on matrix face of the inner membrane and loosely associated with mitoribosomes; RMD9 has a paralog, YBR238C, that arose from the whole genome duplication
YKL215C	1003.91	-0.467111	0.185088	-2.52373	0.0116118	0.0711461	5-oxoprolinase; enzyme is ATP-dependent and functions as a dimer; similar to mouse Oplah gene; green fluorescent protein (GFP)-fusion protein localizes to the cytoplasm; protein abundance increases in response to DNA replication stress
YDR249C	498.267	0.426165	0.168941	2.52257	0.0116501	0.0713123	Putative protein of unknown function
YGR185C	4681.06	-0.616685	0.244664	-2.52053	0.0117177	0.0716571	Cytoplasmic tyrosyl-tRNA synthetase; required for cytoplasmic protein synthesis; interacts with positions 34 and 35 of the tRNATyr anticodon; mutations in human ortholog YARS are associated with Charcot-Marie-Tooth (CMT) neuropathies; protein abundance increases in response to DNA replication stress
YER176W	2732.6	-0.341813	0.135633	-2.52014	0.0117309	0.071669	DNA dependent ATPase/DNA helicase; helicase belonging to the Dna2p- and Nam7p-like family of helicases that is involved in modulating translation termination; interacts with the translation termination factors, localized to polysomes
YOR011W-A	19.5416	1.23845	0.491645	2.519	0.011769	0.0718328	Putative protein of unknown function
YBR273C	1347.13	-0.512638	0.203888	-2.51431	0.0119266	0.0726386	UBX (ubiquitin regulatory X) domain-containing protein; interacts with Cdc48p; UBX7 has a paralog, UBX6, that arose from the whole genome duplication
YHR021W-A	633.102	-1.37244	0.54591	-2.51405	0.0119353	0.0726386	Putative protein of unknown function; may contribute to cell wall biosynthesis, mutants display zymolyase hypersensitivity
YIL157C	491.375	-0.560409	0.222859	-2.51463	0.0119157	0.0726386	Mitochondrial inner membrane protein; required for assembly of the cytochrome c oxidase complex (complex IV); interacts with complex IV assembly factor Shy1p during the early stages of assembly
YPR124W	3203.72	-1.2326	0.490604	-2.5124	0.0119912	0.0729092	High-affinity copper transporter of the plasma membrane; mediates nearly all copper uptake under low copper conditions; transcriptionally induced at low copper levels and degraded at high copper levels; protein increases in abundance and relocalizes from nucleus to plasma membrane upon DNA replication stress
YBR059C	2427.82	-0.638144	0.254068	-2.51171	0.0120149	0.0729834	Ser-Thr protein kinase; member (with Ark1p and Prk1p) of the Ark kinase family; involved in endocytosis and actin cytoskeleton organization
YHR070W	732.144	0.726811	0.289488	2.51068	0.0120499	0.0731262	tRNA(m(1)G37)methyltransferase; methylates a tRNA base adjacent to the anticodon that has a role in prevention of frameshifting; highly conserved across Archaea, Bacteria, and Eukarya
YBL003C	2759.62	0.928802	0.370031	2.51007	0.0120708	0.0731833	Histone H2A; core histone protein required for chromatin assembly and chromosome function; one of two nearly identical (see also HTA1) subtypes; DNA damage-dependent phosphorylation by Mec1p facilitates DNA repair; acetylated by Nat4p
YFL039C	20824.7	-0.561403	0.223783	-2.50869	0.0121179	0.0731902	Actin; structural protein involved in cell polarization, endocytosis, and other cytoskeletal functions
YGL202W	7018.95	-0.688405	0.27437	-2.50904	0.0121061	0.0731902	Aromatic aminotransferase I; expression is regulated by general control of amino acid biosynthesis
YLR092W	1192.08	0.775612	0.309148	2.50887	0.0121119	0.0731902	High affinity sulfate permease; sulfate uptake is mediated by specific sulfate transporters Sul1p and Sul2p, which control the concentration of endogenous activated sulfate intermediates
YMR232W	258.829	0.775364	0.309011	2.50918	0.0121013	0.0731902	Cell fusion regulator; cytoplasmic protein localized to shmoo tip; required for alignment of parental nuclei before nuclear fusion during mating; contains a Dbl-homology domain; binds specifically with activated Cdc42p
YOL088C	684.613	-0.285913	0.113994	-2.50813	0.012137	0.0732364	Member of the protein disulfide isomerase (PDI) family; exhibits chaperone activity; overexpression suppresses the lethality of a pdi1 deletion but does not complement all Pdi1p functions; undergoes oxidation by Ero1p
YOR188W	889.241	0.493786	0.196905	2.50773	0.0121509	0.0732508	Protein of unknown function; may be involved in positive regulation of 1,3-beta-glucan synthesis and the Pkc1p-MAPK pathway; multicopy suppressor of temperature-sensitive mutations in CDC24 and CDC42, and of mutations in BEM4; potential Cdc28p substrate; relocalizes from bud neck to cytoplasm upon DNA replication stress
YDR170C	2719.63	-0.346908	0.138498	-2.50479	0.0122525	0.0737232	Guanine nucleotide exchange factor (GEF) for ADP ribosylation factors; involved in proliferation of the Golgi, intra-Golgi transport and ER-to-Golgi transport; found in the cytoplasm and on Golgi-associated coated vesicles
YGR035C	852.469	1.33311	0.532201	2.5049	0.0122487	0.0737232	Putative protein of unknown function, potential Cdc28p substrate; transcription is activated by paralogous transcription factors Yrm1p and Yrr1p along with genes involved in multidrug resistance; YGR035C has a paralog, YLR346C, that arose from the whole genome duplication
YLR061W	98.131	0.781426	0.312022	2.50439	0.0122661	0.0737358	Ribosomal 60S subunit protein L22A; required for the oxidative stress response in yeast; homologous to mammalian ribosomal protein L22, no bacterial homolog; RPL22A has a paralog, RPL22B, that arose from the whole genome duplication
YER010C	829.343	-0.486316	0.194344	-2.50234	0.0123375	0.074025	Bifunctional HMG aldolase/oxaloacetate decarboxylase; requires divalent metal ions for activity; competitively inhibited by oxalate; forms a ring-shaped homotrimer; similar to members of the prokaryotic RraA family of class II (divalent metal ion dependent) pyruvate aldolases from the meta cleavage pathways of protocatechuate and gallate
YLR157C-B	61.7653	-1.2903	0.515634	-2.50235	0.0123374	0.074025	Retrotransposon TYA Gag and TYB Pol genes; transcribed/translated as one unit; polyprotein is processed to make a nucleocapsid-like protein (Gag), reverse transcriptase (RT), protease (PR), and integrase (IN); similar to retroviral genes
YMR265C	1739.81	0.568249	0.227289	2.50011	0.0124154	0.074352	Putative protein of unknown function
YOR180C	467.923	0.655071	0.261983	2.50044	0.0124041	0.074352	Peroxisomal protein; identification as a delta(3,5)-delta(2,4)-dienoyl-CoA isomerase involved in fatty acid metabolism is disputed; DCI1 has a paralog, ECI1, that arose from the whole genome duplication
YNL285W	11.5424	1.39068	0.556417	2.49934	0.0124424	0.0744441	Dubious open reading frame; unlikely to encode a functional protein, based on available experimental and comparative sequence data
YCR028C	1018.13	0.484838	0.194243	2.49603	0.0125591	0.0750718	Plasma membrane H+-pantothenate symporter; confers sensitivity to the antifungal agent fenpropimorph; relocalizes from vacuole to cytoplasm upon DNA replication stress
YAL037C-B	169.728	-1.08859	0.436248	-2.49536	0.0125831	0.0751446	Dubious open reading frame; unlikely to encode a functional protein, based on available experimental and comparative sequence data; identified by gene-trapping, microarray-based expression analysis, and genome-wide homology searching
YEL034C-A	75.9107	0.831917	0.333532	2.49426	0.0126219	0.0753056	Dubious open reading frame; unlikely to encode a functional protein, based on available experimental and comparative sequence data; completely overlaps HYP2/YEL034W, a verified gene that encodes eiF-5A
YPL135W	2732.71	0.665705	0.266955	2.49369	0.0126422	0.0753558	Conserved protein of the mitochondrial matrix; performs a scaffolding function during assembly of iron-sulfur clusters, interacts physically and functionally with yeast frataxin (Yfh1p); isu1 isu2 double mutant is inviable; ISU1 has a paralog, ISU2, that arose from the whole genome duplication
YNL313C	1637.63	0.936108	0.375635	2.49207	0.0127003	0.0756313	Essential conserved protein with a role in cell wall integrity; contains six TPR (tetratricopeptide repeat) domains clustered in the C-terminal region; conditional mutant is suppressed by overexpression of GFA1; protein abundance increases in response to DNA replication stress
YLR302C	49.3427	1.32891	0.533549	2.4907	0.0127492	0.0758517	Dubious open reading frame; unlikely to encode a functional protein, based on available experimental and comparative sequence data
YBR119W	1150.23	0.511596	0.205533	2.48911	0.0128062	0.0761196	U1 snRNP A protein; homolog of human U1-A; involved in nuclear mRNA splicing
YMR147W	464.169	0.388142	0.155999	2.4881	0.0128428	0.076266	Putative protein of unknown function
YKL118W	12.6953	1.21021	0.486567	2.48724	0.0128739	0.0763798	Dubious open reading frame; unlikely to encode a functional protein, based on available experimental and comparative sequence data; partially overlaps the verified gene VPH2
YER083C	1264.95	-0.450405	0.181252	-2.48497	0.0129564	0.0766546	Subunit of the GET complex; involved in insertion of proteins into the ER membrane; required for the retrieval of HDEL proteins from the Golgi to the ER in an ERD2 dependent fashion and for meiotic nuclear division
YER134C	294.075	-0.487107	0.195998	-2.48526	0.0129456	0.0766546	Magnesium-dependent acid phosphatase; member of the haloacid dehalogenase superfamily; non-essential gene
YGL211W	1309.75	0.440247	0.177135	2.48538	0.0129415	0.0766546	Protein required for uridine thiolation of Gln, Lys, and Glu tRNAs; required for the thiolation of uridine at the wobble position of Gln, Lys, and Glu tRNAs; has a role in urmylation and in invasive and pseudohyphal growth; inhibits replication of Brome mosaic virus in S. cerevisiae
YDL215C	3708.39	0.590889	0.237852	2.48427	0.0129817	0.0767329	NAD(+)-dependent glutamate dehydrogenase; degrades glutamate to ammonia and alpha-ketoglutarate; expression sensitive to nitrogen catabolite repression and intracellular ammonia levels; genetically interacts with GDH3 by suppressing stress-induced apoptosis
YDR312W	1044.14	0.711051	0.286804	2.47922	0.0131669	0.0776833	Protein required for ribosomal large subunit maturation; functionally redundant with Ssf1p; member of the Brix family; SSF2 has a paralog, SSF1, that arose from the whole genome duplication
YDR518W	1387.24	-0.675446	0.272429	-2.47935	0.0131622	0.0776833	Protein disulfide isomerase of the endoplasmic reticulum lumen; EUG1 has a paralog, PDI1, that arose from the whole genome duplication; function overlaps with that of Pdi1p; may interact with nascent polypeptides in the ER
YGL158W	2508.27	1.54673	0.623985	2.47879	0.013183	0.0777067	Protein kinase involved in the response to oxidative stress; identified as suppressor of S. pombe cell cycle checkpoint mutations; RCK1 has a paralog, RCK2, that arose from the whole genome duplication
YLR455W	792.178	0.501112	0.202307	2.47698	0.0132498	0.0780278	Nuclear protein of unknown function; deletion confers sensitivity to 4-(N-(S-glutathionylacetyl)amino) phenylarsenoxide (GSAO); protein abundance increases in response to DNA replication stress; relocalizes to the cytosol in response to hypoxia
YHR208W	6513.85	0.676751	0.273326	2.47598	0.0132869	0.0780846	Mitochondrial branched-chain amino acid (BCAA) aminotransferase; preferentially involved in BCAA biosynthesis; homolog of murine ECA39; highly expressed during logarithmic phase and repressed during stationary phase; BAT1 has a paralog, BAT2, that arose from the whole genome duplication
YLR068W	508.656	0.853336	0.344605	2.47627	0.0132761	0.0780846	Essential protein required for maturation of 18S rRNA; required for survival upon exposure to K1 killer toxin
YOL019W	1017.53	0.819073	0.33084	2.47574	0.0132962	0.0780846	Protein of unknown function; green fluorescent protein (GFP)-fusion protein localizes to the cell periphery and vacuole; YOL019W has a paralog, DCV1, that arose from the whole genome duplication
YGR271C-A	816.711	0.963407	0.389299	2.47473	0.0133339	0.0781615	Essential protein required for maturation of 18S rRNA; null mutant is sensitive to hydroxyurea and is delayed in recovering from alpha-factor arrest; green fluorescent protein (GFP)-fusion protein localizes to the nucleolus
snR24	74.0441	1.16122	0.469199	2.4749	0.0133272	0.0781615	C/D box small nucleolar RNA (snoRNA); commonly referred to as U24; guides 2'-O-methylation of large subunit (LSU) rRNA at positions C1437, C1449, and C1450
YEL024W	1930.49	0.5178	0.209429	2.47244	0.0134195	0.0785909	Ubiquinol-cytochrome-c reductase; a Rieske iron-sulfur protein of the mitochondrial cytochrome bc1 complex; transfers electrons from ubiquinol to cytochrome c1 during respiration; during import, Rip1p is first imported into the mitochondrial matrix where it is processed, acquires its Fe-S cluster, and is folded, then is translocated into the inner membrane by the action of a homo-oligomer of Bcs1…
YPL041C	245.1	-0.497162	0.201167	-2.47139	0.013459	0.0787498	Protein of unknown function involved in maintenance of telomere length
YDR452W	5245.02	-0.497497	0.201765	-2.46572	0.0136738	0.0797981	Vacuolar endopolyphosphatase with a role in phosphate metabolism; functions as a homodimer; relocalizes from vacuole to cytoplasm upon DNA replication stress
YNL213C	634.053	0.399566	0.162015	2.46623	0.0136542	0.0797981	Protein of unknown function; null mutant lacks mitochondrial DNA and cannot grow on glycerol; the authentic, non-tagged protein is detected in highly purified mitochondria in high-throughput studies
YNR063W	184.258	0.897056	0.363818	2.46567	0.0136757	0.0797981	Putative zinc-cluster protein of unknown function
tM(CAU)M	8.86174	1.54968	0.628719	2.46482	0.0137084	0.0799154	Methionine tRNA (tRNA-Met), functions in translational elongation; not involved in translational initiation; predicted by tRNAscan-SE analysis
YDL171C	6152.74	0.662672	0.268996	2.46351	0.0137586	0.0801346	NAD(+)-dependent glutamate synthase (GOGAT); synthesizes glutamate from glutamine and alpha-ketoglutarate; with Gln1p, forms the secondary pathway for glutamate biosynthesis from ammonia; expression regulated by nitrogen source; assembles into filaments as cells approach stationary phase and under cytosolic acidification and starvation conditions
YNL293W	1230.82	-0.690102	0.280172	-2.46314	0.0137726	0.0801431	Rab GTPase-activating protein; regulates endocytosis via inactivation of Vps21p at endosomes and vacuole fusion via inactivation of Ypt7p at vacuoles; also acts on Ypt52p and Sec4p; required for proper actin organization; also localizes to plasma membrane and sites of polarized growth; relocalizes from bud neck to cytoplasm upon DNA replication stress; similar to the TBC-domain Tre2 oncogene; MSB…
YDR531W	1360.31	-0.488775	0.198518	-2.46211	0.0138121	0.0802992	Pantothenate kinase, ATP:D-pantothenate 4'-phosphotransferase; catalyzes the first committed step in the universal biosynthetic pathway for synthesis of coenzyme A (CoA); transcriptionally regulated by Upc2p via a sterol response element
YDR077W	119898	-0.776579	0.315505	-2.46139	0.0138402	0.0803891	Major stress-induced structural GPI-cell wall glycoprotein; associates with translating ribosomes, possible role in mitochondrial genome maintenance; ORF contains two distinct variable minisatellites; SED1 has a paralog, SPI1, that arose from the whole genome duplication
YIR032C	144.725	0.56733	0.230537	2.46091	0.0138585	0.0804222	Ureidoglycolate lyase; converts ureidoglycolate to glyoxylate and urea in the third step of allantoin degradation; expression is sensitive to nitrogen catabolite repression; this enzyme is sometimes referred to "ureidoglycolate hydrolase" but should not be confused with the Arabidopsis thaliana ureidoglycolate hydrolase enzyme which converts ureidoglycolate to glyoxylate, ammonia and carbon dioxi…
YDR062W	2991.11	-0.268048	0.108975	-2.45972	0.0139046	0.0806165	Component of serine palmitoyltransferase; responsible along with Lcb1p for the first committed step in sphingolipid synthesis, which is the condensation of serine with palmitoyl-CoA to form 3-ketosphinganine
YLR337C	1810.82	-0.621391	0.252677	-2.45923	0.0139236	0.080653	Proline-rich actin-associated protein; involved in cytoskeletal organization and cytokinesis; promotes actin nucleation and endocytosis; related to mammalian Wiskott-Aldrich syndrome protein (WASP)-interacting protein (WIP)
YDR225W	7804.58	0.85627	0.348302	2.45841	0.0139552	0.0807625	Histone H2A; core histone protein required for chromatin assembly and chromosome function; one of two nearly identical subtypes (see also HTA2); DNA damage-dependent phosphorylation by Mec1p facilitates DNA repair; acetylated by Nat4p; N-terminally propionylated in vivo
YDR102C	36.1458	0.911641	0.371028	2.45707	0.0140076	0.0808455	Dubious open reading frame; unlikely to encode a functional protein, based on available experimental and comparative sequence data; homozygous diploid deletion strain exhibits high budding index
YLR411W	194.692	-0.526381	0.214208	-2.45733	0.0139973	0.0808455	High-affinity copper transporter of the plasma membrane; acts as a trimer; gene is disrupted by a Ty2 transposon insertion in many laboratory strains of S. cerevisiae
YOR008C-A	29.0484	1.14447	0.465717	2.45744	0.0139933	0.0808455	Putative protein of unknown function; includes a potential transmembrane domain; deletion results in slightly lengthened telomeres
YER138W-A	68.7188	-1.07762	0.438663	-2.45659	0.0140262	0.0808792	Putative protein of unknown function; YER138W-A has a paralog, YBL107W-A, that arose from a single-locus duplication
YDR139C	598.274	-0.624141	0.25435	-2.45386	0.014133	0.0813324	Ubiquitin-like protein with similarity to mammalian NEDD8; conjugation (neddylation) substrates include the cullins Cdc53p, Rtt101p, and Cul3p; activated by Ula1p and Uba3p (E1 enzyme pair); conjugation mediated by Ubc12p (E2 enzyme)
YMR274C	330.438	0.781126	0.318286	2.45416	0.0141213	0.0813324	Type II CAAX prenyl protease; involved in the proteolysis and maturation of Ras and the a-factor mating pheromone
YNL017C	31.2765	1.47617	0.601632	2.45361	0.0141431	0.0813324	Dubious open reading frame; unlikely to encode a functional protein, based on available experimental and comparative sequence data; completely overlaps the tRNA ORF tI(AAU)N2
YFL046W	622.267	-0.437267	0.178275	-2.45277	0.0141762	0.0814491	Putative protein of unknown function; the authentic, non-tagged protein is detected in highly purified mitochondria in high-throughput studies
YBR050C	688.669	1.21207	0.494367	2.45176	0.0142159	0.0815404	Regulatory subunit of the Glc7p type-1 protein phosphatase; involved with Reg1p, Glc7p, and Snf1p in regulation of glucose-repressible genes, also involved in glucose-induced proteolysis of maltose permease; REG2 has a paralog, REG1, that arose from the whole genome duplication
YBR096W	1111.51	-0.553956	0.225946	-2.45172	0.0142177	0.0815404	Putative protein of unknown function; green fluorescent protein (GFP)-fusion protein localizes to the ER
YGR178C	4957.92	-0.322895	0.131722	-2.45134	0.0142327	0.0815531	Component of glucose deprivation induced stress granules; involved in P-body-dependent granule assembly; similar to human ataxin-2; interacts with Pab1p to regulate mRNA polyadenylation; interacts with Mkt1p to regulate HO translation; protein increases in abundance and relative distribution to the nucleus increases upon DNA replication stress
YNL205C	19.9279	1.27725	0.521173	2.45073	0.0142568	0.0816176	Dubious open reading frame; unlikely to encode a functional protein, based on available experimental and comparative sequence data
YDL107W	394.89	0.293402	0.119867	2.44773	0.0143759	0.0821514	Peripherally bound inner membrane protein of the mitochondrial matrix; involved in membrane insertion of C-terminus of Cox2p, interacts genetically and physically with Cox18p
YIL003W	762.143	0.419959	0.171563	2.44784	0.0143717	0.0821514	Highly conserved iron-sulfur cluster binding protein; localized in the cytoplasm; forms a complex with Nbp35p that is involved in iron-sulfur protein assembly in the cytosol
YCR001W	74.1013	0.648048	0.265025	2.44523	0.0144759	0.0826489	Dubious open reading frame; unlikely to encode a functional protein, based on available experimental and comparative sequence data; YCR001W is not an essential gene
YGR179C	607.923	0.428067	0.17512	2.44443	0.0145082	0.0827593	Outer kinetochore protein required for accurate chromosome segregation; component of COMA (Ctf19p, Okp1p, Mcm21p, Ame1p) a kinetochore sub-complex which functions as a platform for kinetochore assembly; orthologous to human centromere constitutive-associated network (CCAN) subunit CENP-Q and fission yeast fta7
YBL039C	2854.05	1.00785	0.412421	2.44375	0.0145355	0.0827734	Major CTP synthase isozyme (see also URA8); catalyzes the ATP-dependent transfer of the amide nitrogen from glutamine to UTP, forming CTP, the final step in de novo biosynthesis of pyrimidines; involved in phospholipid biosynthesis; capable of forming cytoplasmic filaments termed cytoophidium, especially during conditions of glucose depletion; URA7 has a paralog, URA8, that arose from the whole g…
YGL050W	627.065	0.488368	0.199846	2.44372	0.0145367	0.0827734	tRNA methyltransferase required for synthesis of wybutosine; a modified guanosine found at the 3'-position adjacent to the anticodon of phenylalanine tRNA which supports reading frame maintenance by stabilizing codon-anticodon interactions
YDR036C	1324.37	0.294462	0.120555	2.44256	0.0145835	0.0829655	3-hydroxyisobutyryl-CoA hydrolase; member of a family of enoyl-CoA hydratase/isomerases; non-tagged protein is detected in highly purified mitochondria in high-throughput studies; phosphorylated; mutation affects fluid-phase endocytosis
YML028W	15772.1	-0.875798	0.358719	-2.44146	0.014628	0.0830704	Thioredoxin peroxidase; acts as both a ribosome-associated and free cytoplasmic antioxidant; self-associates to form high-molecular weight chaperone complex under oxidative stress; deletion causes mutator phenotype; protein abundance increases and forms cytoplasmic foci during DNA replication stress; chaperone activity is essential for growth under zinc deficiency; required for telomere length ma…
YPL170W	744.271	-0.6075	0.248816	-2.44156	0.0146238	0.0830704	Heme-binding protein; involved in regulation of cytochrome P450 protein Erg11p; damage response protein, related to mammalian membrane progesterone receptors; mutations lead to defects in telomeres, mitochondria, and sterol synthesis
YER124C	1989.39	0.6792	0.278359	2.44002	0.0146866	0.0833285	Daughter cell-specific protein; may regulate cross-talk between the mating and filamentation pathways; deletion affects cell separation after division and sensitivity to alpha-factor and drugs affecting the cell wall; relocalizes from bud neck to cytoplasm upon DNA replication stress
YIL108W	2039.85	-0.573078	0.234953	-2.43911	0.0147233	0.0834626	Putative metalloendopeptidase; forms cytoplasmic foci upon DNA replication stress
YBR088C	144.063	0.948456	0.389209	2.43688	0.0148145	0.0839052	Proliferating cell nuclear antigen (PCNA); functions as the sliding clamp for DNA polymerase delta; may function as a docking site for other proteins required for mitotic and meiotic chromosomal DNA replication and for DNA repair
YDR365W-B	32.7975	-1.23918	0.50871	-2.43594	0.0148533	0.0840498	Retrotransposon TYA Gag and TYB Pol genes; transcribed/translated as one unit; polyprotein is processed to make a nucleocapsid-like protein (Gag), reverse transcriptase (RT), protease (PR), and integrase (IN); similar to retroviral genes
YHR030C	3344.41	-0.659664	0.270868	-2.43537	0.0148764	0.084106	Serine/threonine MAP kinase; involved in regulating maintenance of cell wall integrity, cell cycle progression, and nuclear mRNA retention in heat shock; required for mitophagy and pexophagy; affects recruitment of mitochondria to phagophore assembly site (PAS); plays a role in adaptive response of cells to cold; regulated by the PKC1-mediated signaling pathway; SLT2 has a paralog, KDX1, that aro…
YGL151W	1625.81	-0.310632	0.127591	-2.43459	0.0149088	0.084214	Component of the RNA polymerase II mediator complex; mediator is required for transcriptional activation and also has a role in basal transcription
YGR122W	996.141	0.480055	0.19727	2.43349	0.0149541	0.0843949	Protein that may be involved in pH regulation; probable ortholog of A. nidulans PalC, which is involved in pH regulation and binds to the ESCRT-III complex; null mutant does not properly process Rim101p and has decreased resistance to rapamycin; GFP-fusion protein is cytoplasmic; relative distribution to cytoplasm increases upon DNA replication stress
YJR046W	2371.63	0.603012	0.248421	2.42738	0.0152081	0.0856769	DNA replication licensing factor; required for pre-replication complex assembly
YMR285C	1301.43	0.390835	0.161005	2.42748	0.0152043	0.0856769	Protein involved in 5.8S rRNA processing; Ccr4p-like RNase required for correct 3'-end formation of 5.8S rRNA at site E; similar to Ngl1p; NGL2 has a paralog, NGL3, that arose from the whole genome duplication
YPL001W	687.156	0.59254	0.244335	2.42511	0.0153036	0.0861387	Catalytic subunit of the Hat1p-Hat2p histone acetyltransferase complex; uses the cofactor acetyl coenzyme A to acetylate free nuclear and cytoplasmic histone H4; involved in telomeric silencing and DNA double-strand break repair
YNL053W	937.217	0.546191	0.225272	2.42459	0.0153258	0.0861874	Dual-specificity protein phosphatase; exists in 2 isoforms; required for maintenance of a low level of signaling through the cell integrity pathway, adaptive response to pheromone; regulates and is regulated by Slt2p; dephosphorylates Fus3p; MSG5 has a paralog, SDP1, that arose from the whole genome duplication
YBL001C	1399.78	-0.737765	0.304831	-2.42024	0.0155102	0.086841	Non-essential protein of unknown function; likely exists as tetramer, may be regulated by the binding of small-molecule ligands (possibly sulfate ions), may have a role in yeast cell-wall biogenesis
YFL059W	40.4328	0.766372	0.316541	2.42108	0.0154745	0.086841	Member of a stationary phase-induced gene family; expressed in the presence of galactose; transcription of SNZ3 is induced prior to diauxic shift, and also in the absence of thiamin in a Thi2p-dependent manner; forms a coregulated gene pair with SNO3
YHR124W	563.897	0.438373	0.181098	2.42065	0.015493	0.086841	Meiosis-specific transcription factor; required for exit from pachytene and for full meiotic recombination; activates middle sporulation genes; competes with Sum1p for binding to promoters containing middle sporulation elements (MSE)
YMR109W	2710.04	-0.335773	0.138734	-2.42027	0.0155091	0.086841	One of two type I myosin motors; contains proline-rich tail homology 2 (TH2) and SH3 domains; MYO5 deletion has little effect on growth, but myo3 myo5 double deletion causes severe defects in growth and actin cytoskeleton organization; MYO5 has a paralog, MYO3, that arose from the whole genome duplication
YPL225W	3015.82	-0.381661	0.157657	-2.42083	0.0154852	0.086841	Protein of unknown function; may interact with ribosomes, based on co-purification experiments; green fluorescent protein (GFP)-fusion protein localizes to the cytoplasm; protein abundance increases in response to DNA replication stress
YPR028W	5384.9	-0.665164	0.274908	-2.41959	0.0155382	0.0869209	Membrane protein that interacts with Yip1p to mediate membrane traffic; interacts with Sey1p to maintain ER morphology; overexpression leads to cell death and accumulation of internal cell membranes; mutants have reduced phosphatidylserine transfer between the ER and mitochondria; forms ER foci upon DNA replication stress
YBR220C	735.584	0.587735	0.24294	2.41926	0.015552	0.0869218	Putative protein of unknown function; YBR220C is not an essential gene
YIL151C	1577.38	-0.31283	0.129424	-2.41709	0.015645	0.0873652	Protein of unknown function; predicted to contain a PINc domain; ESL1 has a paralog, ESL2, that arose from the whole genome duplication
YIL076W	2554.3	-0.406376	0.168156	-2.41666	0.0156635	0.0873918	Epsilon-COP subunit of the coatomer; regulates retrograde Golgi-to-ER protein traffic; stabilizes Cop1p, the alpha-COP and the coatomer complex; non-essential for cell growth; protein abundance increases in response to DNA replication stress
YDR392W	879.599	-0.289988	0.120113	-2.41428	0.0157662	0.0878109	Subunit of the SAGA and SAGA-like transcriptional regulatory complexes; interacts with Spt15p to activate transcription of some RNA polymerase II-dependent genes, also functions to inhibit transcription at some promoters; relocalizes to the cytosol in response to hypoxia
YJR101W	1010.16	0.462197	0.191418	2.4146	0.0157527	0.0878109	Mitochondrial ribosomal protein of the small subunit
YHR154W	746.535	0.83982	0.348152	2.41222	0.0158556	0.0882316	Protein implicated in Mms22-dependent DNA repair during S phase; involved in recruiting the SMC5/6 complex to double-strand breaks; DNA damage induces phosphorylation by Mec1p at one or more SQ/TQ motifs; interacts with Mms22p and Slx4p; has four BRCT domains; has a role in regulation of Ty1 transposition; relative distribution to nuclear foci increases upon DNA replication stress
YOR119C	1297.86	0.70599	0.292805	2.41112	0.0159035	0.0884205	Serine kinase involved in cell cycling and pre-rRNA processing; involved in cell cycle progression and processing of the 20S pre-rRNA into mature 18S rRNA; essential gene
YJL176C	1408.87	0.376163	0.1563	2.40668	0.0160983	0.0893479	Subunit of the SWI/SNF chromatin remodeling complex; SWI/SNF regulates transcription by remodeling chromosomes; contains SANT domain that is required for SWI/SNF assembly; is essential for displacement of histone H2A-H2B dimers during ATP-dependent remodeling; required for transcription of many genes, including ADH1, ADH2, GAL1, HO, INO1 and SUC2; relocates to the cytosol under hypoxic conditions
YKL166C	1011.96	0.470192	0.195365	2.40673	0.0160959	0.0893479	cAMP-dependent protein kinase catalytic subunit; promotes vegetative growth in response to nutrients via the Ras-cAMP signaling pathway; partially redundant with Tpk1p and Tpk2p; localizes to P-bodies during stationary phase; TPK3 has a paralog, TPK1, that arose from the whole genome duplication
YDL217C	783.234	0.440417	0.183043	2.40609	0.0161243	0.0894139	Essential core component of the mitochondrial TIM22 complex; involved in insertion of polytopic proteins into the inner membrane; forms the channel through which proteins are imported
YDR514C	715.766	0.584064	0.242866	2.40488	0.0161779	0.089633	Protein of unknown function that localizes to mitochondria; overexpression affects endocytic protein trafficking; YDR514C has a paralog, GFD2, that arose from the whole genome duplication
YKL055C	252.369	0.886431	0.368739	2.40395	0.0162188	0.0897818	Mitochondrial 3-oxoacyl-[acyl-carrier-protein] reductase; may comprise a type II mitochondrial fatty acid synthase along with Mct1p
YOL149W	1361.16	1.10282	0.459046	2.40241	0.0162875	0.0900834	Subunit of the Dcp1p-Dcp2p decapping enzyme complex; decapping complex removes the 5' cap structure from mRNAs prior to their degradation; enhances the activity of catalytic subunit Dcp2p; regulated by DEAD box protein Dhh1p; forms cytoplasmic foci upon DNA replication stress
YGR137W	379.111	-0.668792	0.278602	-2.40052	0.0163716	0.0902546	Dubious open reading frame; unlikely to encode a functional protein, based on available experimental and comparative sequence data
YJL066C	604.114	-0.800772	0.333634	-2.40015	0.0163882	0.0902546	Mitochondrial intermembrane space protein of unknown function
YMR178W	1332.29	-0.496298	0.20678	-2.40013	0.0163893	0.0902546	Protein of unknown function; green fluorescent protein (GFP)-fusion protein localizes to both the cytoplasm and nucleus; YMR178W is not an essential gene; protein abundance increases in response to DNA replication stress
YNL333W	50.8292	0.598854	0.2494	2.40118	0.0163422	0.0902546	Member of a stationary phase-induced gene family; transcription of SNZ2 is induced prior to diauxic shift, and also in the absence of thiamin in a Thi2p-dependent manner; forms a coregulated gene pair with SNO2; interacts with Thi11p
YPL195W	1934.07	-0.374529	0.156019	-2.40054	0.0163711	0.0902546	Delta adaptin-like subunit of the clathrin associated protein complex; functions in transport of alkaline phosphatase to the vacuole via the alternate pathway; suppressor of loss of casein kinase 1 function; the clathrin associated protein complex is also known as AP-3
YCR053W	4647.76	-0.512681	0.213756	-2.39844	0.0164651	0.0905938	Threonine synthase; conserved protein that catalyzes formation of threonine from O-phosphohomoserine; expression is regulated by the GCN4-mediated general amino acid control pathway
tD(GUC)J3	14.3461	1.53551	0.640397	2.39775	0.0164962	0.0906864	Aspartate tRNA (tRNA-Asp), predicted by tRNAscan-SE analysis
YHL044W	597.245	-0.696395	0.290517	-2.39708	0.0165262	0.0907727	Putative integral membrane protein; member of DUP240 gene family; green fluorescent protein (GFP)-fusion protein localizes to the plasma membrane in a punctate pattern
YDL031W	2732.04	0.739929	0.308804	2.39611	0.01657	0.090935	Putative ATP-dependent RNA helicase of the DEAD-box protein family; constituent of 66S pre-ribosomal particles; essential protein involved in ribosome biogenesis
YGL105W	5788.99	-0.604599	0.252387	-2.39553	0.0165966	0.0910024	Protein that binds tRNA and methionyl- and glutamyl-tRNA synthetases; involved in tRNA delivery, stimulating catalysis, and ensuring localization; also binds quadruplex nucleic acids; protein abundance increases in response to DNA replication stress; methionyl-tRNA synthetase is Mes1p; glutamyl-tRNA synthetase is Gus1p
YBR218C	5083.2	-0.714721	0.298405	-2.39514	0.0166142	0.0910109	Pyruvate carboxylase isoform; cytoplasmic enzyme that converts pyruvate to oxaloacetate; differentially regulated than isoform Pyc1p; mutations in the human homolog are associated with lactic acidosis; PYC2 has a paralog, PYC1, that arose from the whole genome duplication
YDR539W	1188.37	0.41782	0.174465	2.39486	0.0166267	0.0910109	Putative phenylacrylic acid decarboxylase; essential for the decarboxylation of aromatic carboxylic acids to the corresponding vinyl derivatives; homolog of E. coli UbiD; GFP-fusion protein localizes to the cytoplasm
YIL062C	1620.3	-0.62229	0.259939	-2.39399	0.0166664	0.0911499	Subunit of the ARP2/3 complex; ARP2/3 is required for the motility and integrity of cortical actin patches; has mRNA binding activity
YBL040C	1950.11	-0.433883	0.18134	-2.39264	0.0167275	0.0914054	HDEL receptor; an integral membrane protein that binds to the HDEL motif in proteins destined for retention in the endoplasmic reticulum; has a role in maintenance of normal levels of ER-resident proteins
YDL190C	2006.25	-0.442656	0.185068	-2.39185	0.0167637	0.0914464	Ubiquitin chain assembly factor (E4); cooperates with a ubiquitin-activating enzyme (E1), a ubiquitin-conjugating enzyme (E2), and a ubiquitin protein ligase (E3) to conjugate ubiquitin to substrates; also functions as an E3
tL(CAA)L	99.5365	1.26733	0.529821	2.392	0.0167566	0.0914464	Leucine tRNA (tRNA-Leu), predicted by tRNAscan-SE analysis
YMR200W	2517.05	-0.329536	0.13785	-2.39054	0.0168238	0.0916952	Molecular chaperone involved in protein folding in ER; mutation causes defects in cell wall synthesis and lysis of autophagic bodies, suppresses tor2 mutations, and is synthetically lethal with kar2-1 and with rot2 mutations; involved in N-linked glycosylation and O-mannosylation; transmembrane helix Ser250 is essential for Rot1p to interact with other membrane components and exert its functional…
YLR070C	398.236	0.788764	0.330523	2.38641	0.0170136	0.0924135	Xylitol dehydrogenase; converts xylitol to D-xylulose; expression induced by xylose, even though this pentose sugar is not well utilized by S. cerevisiae; null mutant has cell wall defect
YMR134W	602.373	0.5767	0.241597	2.38703	0.0169849	0.0924135	Protein of unknown function involved in ergosterol biosynthesis; conditional mutants produce less ergosterol, display impaired oxygen consumption, respiratory growth, mitochondrial iron utilization, and are more sensitive to oxidative stress; mutant bm-8 has a growth defect on iron-limited medium that is complemented by overexpression of Yfh1p; protein localizes to the cytoplasm, ER and nuclear e…
YOL104C	341.169	-1.07154	0.448978	-2.38663	0.0170037	0.0924135	Meiosis-specific telomere protein; required for bouquet formation, effective homolog pairing, ordered cross-over distribution, sister chromatid cohesion at meiotic telomeres, chromosomal segregation and telomere-led rapid prophase movement
YOL166C	11.9871	1.49417	0.626041	2.38669	0.0170009	0.0924135	Dubious open reading frame; unlikely to encode a functional protein, based on available experimental and comparative sequence data
YOR078W	1369.99	0.613647	0.257626	2.38193	0.0172223	0.0934675	Component of small ribosomal subunit (SSU) processosome; this complex contains U3 snoRNA; required at post-transcriptional step for efficient retrotransposition; absence results in decreased Ty1 Gag:GFP protein levels; originally isolated as bud-site selection mutant that displays a random budding pattern
YKL068W-A	1009.65	0.505178	0.212121	2.38156	0.0172396	0.0934815	Putative protein of unknown function; identified by homology to <i>Ashbya gossypii</i>
YHL013C	816.296	0.739575	0.310633	2.38086	0.0172721	0.0935778	Protein of unknown function; may interact with ribosomes, based on co-purification experiments; member of the ovarian tumor-like (OTU) superfamily of predicted cysteine proteases; shows cytoplasmic localization; protein abundance increases in response to DNA replication stress
YGL210W	903.85	0.498491	0.209444	2.38007	0.0173095	0.0937008	Rab family GTPase involved in the exocytic pathway; mediates intra-Golgi traffic or the budding of post-Golgi vesicles from the trans-Golgi; protein abundance increases in response to DNA replication stress; YPT32 has a paralog, YPT31, that arose from the whole genome duplication
YFL023W	1732.86	0.673137	0.283236	2.37659	0.0174733	0.0942269	Unconventional prefoldin protein involved in translation initiation; required for correct assembly of RNAP I, II, and III in an Rpb5p-dependent manner; shuttles between nucleus and cytoplasm; mutants have inappropriate expression of nutrient sensitive genes due to translational derepression of Gcn4p transcription factor; diploid mutants show random budding; ortholog of human URI/RMP
YGL035C	3000.11	0.643638	0.270811	2.37671	0.0174678	0.0942269	Transcription factor involved in glucose repression; sequence specific DNA binding protein containing two Cys2His2 zinc finger motifs; regulated by the SNF1 kinase and the GLC7 phosphatase; regulates filamentous growth along with Mig2p in response to glucose depletion; shuttles between cytosol and nucleus depending on external glucose levels and its phosphorylation state
YGR042W	667.128	-0.336851	0.141699	-2.37724	0.0174429	0.0942269	Protein of unknown function; involved in maintenance of proper telomere length; green fluorescent protein (GFP)-fusion protein localizes to both the cytoplasm and the nucleus; forms nuclear foci upon DNA replication stress
YLR222C-A	76.7729	0.917597	0.386042	2.37693	0.0174572	0.0942269	Dubious open reading frame; unlikely to encode a functional protein, based on available experimental and comparative sequence data; partially overlaps the verified gene IFH1
YOL010W	1805.14	0.87092	0.366481	2.37644	0.0174807	0.0942269	Endonuclease that cleaves pre-rRNA at site A2 for 18S rRNA biogenesis; subunit of U3-containing 90S preribosome processome complex involved in small ribosomal subunit assembly; stimulates Bms1p GTPase and U3 binding activity; similar to RNA cyclase-like proteins but no cyclase activity detected
YFL001W	789.473	0.728622	0.306805	2.37487	0.0175551	0.0945483	tRNA:pseudouridine synthase; introduces pseudouridines at position 38 or 39 in tRNA, important for maintenance of translation efficiency and normal cell growth, localizes to both the nucleus and cytoplasm; non-essential for viability
YGR075C	443.981	0.459085	0.193407	2.37368	0.0176119	0.0946937	Unique component of the U4/U6.U5 tri-snRNP particle; tri-snRNP is required for conformational changes which result in the catalytic activation of the spliceosome; dispensable for spliceosome assembly
YNL116W	1334.67	0.620559	0.261419	2.37381	0.0176056	0.0946937	Ubiquitin-protein ligase (E3); controls septin dynamics and spindle position checkpoint (SPOC) with ligase Dma1p by regulating recruitment of Elm1p to bud neck; regulates levels of eIF2 subunit Gcd11p, as well as abundance, localization, and ubiquitination of Cdk inhibitory kinase Swe1p; ortholog of human RNF8, similar to human Chfr; contains FHA and RING finger domains; DMA2 has a paralog, DMA1,…
YHL034W-A	98.3436	-0.76188	0.321188	-2.37207	0.0176889	0.0950277	Dubious open reading frame; unlikely to encode a functional protein, based on available experimental and comparative sequence data; overlaps ORF SBP1/YHL034C
YIL075C	7622.52	-0.310044	0.130778	-2.37076	0.0177515	0.0951228	Subunit of the 26S proteasome; substrate of the N-acetyltransferase Nat1p; protein abundance increases in response to DNA replication stress
YKL064W	2458.28	-0.613569	0.258772	-2.37108	0.0177364	0.0951228	Vacuolar membrane protein required for magnesium homeostasis; putative magnesium transporter; has similarity to Alr1p and Alr2p, which mediate influx of Mg2+ and other divalent cations
YKR008W	1815.17	0.477411	0.201362	2.37091	0.0177443	0.0951228	Component of the RSC chromatin remodeling complex; found in close proximity to nucleosomal DNA; displaced from the surface of nucleosomal DNA after chromatin remodeling; acetylated (K25) by Gcn5p, altering replication stress tolerance; contains tandem bromodomains that recognize histone H3 acetylated on K14 (H3K14ac) by Gcn5p
YJR079W	47.9242	0.801779	0.338406	2.36929	0.0178225	0.0954231	Putative protein of unknown function; mutation results in impaired mitochondrial respiration
YJL154C	2352.25	-0.395777	0.167278	-2.36598	0.0179824	0.0960368	Endosomal subunit of membrane-associated retromer complex; required for retrograde transport; receptor that recognizes retrieval signals on cargo proteins, forms subcomplex with Vps26p and Vps29p that selects cargo proteins for retrieval; interacts with Ypt7p
YLR114C	1934.2	-0.255877	0.108142	-2.36612	0.0179754	0.0960368	Conserved protein involved in exocytic transport from the Golgi; mutation is synthetically lethal with apl2 vps1 double mutation; member of a protein superfamily with orthologs in diverse organisms; relocalizes from bud neck to cytoplasm upon DNA replication stress
YMR036C	882.464	0.707634	0.299018	2.36653	0.017956	0.0960368	Protein tyrosine phosphatase involved in cell cycle control; regulates the phosphorylation state of Cdc28p; homolog of S. pombe cdc25
YIR033W	3571.44	-0.487486	0.206137	-2.36487	0.0180366	0.0962455	ER membrane protein involved in regulation of OLE1 transcription; inactive ER form dimerizes and one subunit is then activated by ubiquitin/proteasome-dependent processing followed by nuclear targeting; MGA2 has a paralog, SPT23, that arose from the whole genome duplication
YKL213C	1765.54	-0.429216	0.181706	-2.36214	0.0181697	0.0968747	WD repeat protein required for ubiquitin-mediated protein degradation; forms a complex with Cdc48p; plays a role in controlling cellular ubiquitin concentration; also promotes efficient NHEJ in postdiauxic/stationary phase; facilitates N-terminus-dependent proteolysis of centromeric histone H3 (Cse4p) for faithful chromosome segregation; protein increases in abundance and relocalizes from nucleus…
YOL136C	2364.77	0.589037	0.249474	2.36111	0.0182202	0.0970628	6-phosphofructo-2-kinase; catalyzes synthesis of fructose-2,6-bisphosphate; inhibited by phosphoenolpyruvate and sn-glycerol 3-phosphate, expression induced by glucose and sucrose, transcriptional regulation involves protein kinase A
YGR032W	5188.25	0.805729	0.341326	2.36059	0.0182461	0.0971192	Catalytic subunit of 1,3-beta-glucan synthase; involved in formation of the inner layer of the spore wall; activity positively regulated by Rho1p and negatively by Smk1p; GSC2 has a paralog, FKS1, that arose from the whole genome duplication
YAL023C	5662.64	-0.583209	0.247111	-2.36011	0.0182694	0.0971623	Protein O-mannosyltransferase of the ER membrane; transfers mannose residues from dolichyl phosphate-D-mannose to protein serine/threonine residues; involved in ER quality control; acts in a complex with Pmt1p, can instead interact with Pmt5p; antifungal drug target; PMT2 has a paralog, PMT3, that arose from the whole genome duplication
YAL020C	408.895	-0.559257	0.237087	-2.35887	0.0183309	0.0971824	Protein required for modification of wobble nucleosides in tRNA; acts with Elongator complex, Kti11p, and Kti12p; has a potential role in regulatory interactions between microtubules and the cell cycle
YBL009W	852.01	0.72863	0.308976	2.35821	0.0183635	0.0971824	Protein kinase; along with its paralog, ALK1, required for proper spindle positioning and nuclear segregation following mitotic arrest, proper organization of cell polarity factors in mitosis, proper localization of formins and polarity factors, and survival in cells that activate spindle assembly checkpoint; phosphorylated in response to DNA damage; ALK2 has a paralog, ALK1, that arose from the …
YDR135C	3685.65	-0.410686	0.17413	-2.3585	0.0183488	0.0971824	Vacuolar glutathione S-conjugate transporter; member of ATP-binding cassette family; ATPase activity required to support vacuole fusion; forms stable complexes with vacuole fusion machinery; regulates Vam7p recruitment to vacuoles; has role in detoxifying metals such as cadmium, mercury, and arsenite; also transports unconjugated bilirubin, selenodigluthatione, and oxidized glutathione; similar t…
YKR060W	764.112	0.697754	0.295832	2.35862	0.0183431	0.0971824	Putative subunit of U3-containing 90S preribosome complex; complex is involved in production of 18S rRNA and assembly of small ribosomal subunit
YML046W	852.589	0.539296	0.22863	2.35881	0.0183334	0.0971824	U1 snRNP protein involved in splicing; contains multiple tetriatricopeptide repeats
YMR089C	1991.82	-0.28822	0.122221	-2.35818	0.0183648	0.0971824	Mitochondrial inner membrane m-AAA protease component; mediates degradation of misfolded or unassembled proteins; also required for correct assembly of mitochondrial enzyme complexes
YGR243W	12412.7	1.28476	0.545271	2.35619	0.0184635	0.0974016	Highly conserved subunit of mitochondrial pyruvate carrier; more highly expressed in glucose-containing minimal medium than in lactate-containing medium; expression regulated by osmotic and alkaline stresses; protein abundance increases in response to DNA replication stress; FMP43 has a paralog, MPC2, that arose from the whole genome duplication
YHR015W	232.523	0.991909	0.421049	2.3558	0.0184827	0.0974016	Putative RNA-binding protein; interacts with Mex67p, which is a component of the nuclear pore involved in nuclear mRNA export; MIP6 has a paralog, PES4, that arose from the whole genome duplication
YIL096C	542.345	0.871845	0.37001	2.35627	0.0184594	0.0974016	Methyltransferase required for m3U2634 methylation of the 25S rRNA; S-adenosylmethionine-dependent; associates with precursors of the 60S ribosomal subunit; predicted to be involved in ribosome biogenesis
YPL262W	3173.1	-0.475447	0.201799	-2.35604	0.0184707	0.0974016	Fumarase; converts fumaric acid to L-malic acid in the TCA cycle; cytosolic and mitochondrial distribution determined by the N-terminal targeting sequence, protein conformation, and status of glyoxylate shunt; phosphorylated in mitochondria
YPR108W-A	37.8591	1.37045	0.581638	2.35618	0.0184638	0.0974016	Putative protein of unknown function; identified by fungal homology and RT-PCR
YGR193C	1876.45	-0.407185	0.172908	-2.35492	0.0185267	0.0975525	E3-binding protein of the mitochondrial pyruvate dehydrogenase complex; plays a structural role in the complex by binding and positioning Dihydrolipoamide dehydrogenase (E3) to the dihydrolipoamide acetyltransferase (E2) core
YNL124W	1605.13	0.714331	0.303418	2.35429	0.0185584	0.0976385	RNA-binding protein required for the assembly of box H/ACA snoRNPs; thus required for pre-rRNA processing; forms a complex with Shq1p and interacts with H/ACA snoRNP components Nhp2p and Cbf5p; similar to Gar1p
YLR026C	1148.36	0.405296	0.172196	2.35369	0.0185881	0.0977142	cis-Golgi t-SNARE syntaxin; required for vesicular transport between the ER and the Golgi complex; binds at least 9 SNARE proteins
YLR299W	1151.8	-0.476778	0.202595	-2.35335	0.018605	0.0977225	Gamma-glutamyltranspeptidase; major glutathione-degrading enzyme; involved in detoxification of electrophilic xenobiotics; expression induced mainly by nitrogen starvation
YGR067C	1397.18	1.39814	0.594253	2.35277	0.0186343	0.0977954	Putative protein of unknown function; contains a zinc finger motif similar to that of Adr1p
YJL056C	1305.42	0.712939	0.303155	2.35173	0.0186864	0.0979884	Zinc-regulated transcription factor; binds to zinc-responsive promoters to induce transcription of certain genes in presence of zinc, represses other genes in low zinc; regulates its own transcription; contains seven zinc-finger domains
YGL065C	920.01	0.248515	0.105692	2.35131	0.0187073	0.098017	Mannosyltransferase in the N-linked glycosylation pathway; catalyzes two consecutive steps in the N-linked glycosylation pathway; alg2 mutants exhibit temperature-sensitive growth and abnormal accumulation of the lipid-linked oligosaccharide Man2GlcNAc2-PP-Dol
YDR224C	8588.13	0.813766	0.346344	2.34959	0.0187941	0.0983909	Histone H2B; core histone protein required for chromatin assembly and chromosome function; nearly identical to HTB2; Rad6p-Bre1p-Lge1p mediated ubiquitination regulates reassembly after DNA replication, transcriptional activation, meiotic DSB formation and H3 methylation
YLR212C	940.229	0.785688	0.334457	2.34914	0.0188166	0.0984278	Gamma-tubulin; involved in nucleating microtubules from both the cytoplasmic and nuclear faces of the spindle pole body; protein abundance increases in response to DNA replication stress
YKL190W	1513.27	-0.362697	0.154433	-2.34857	0.0188455	0.0984981	Calcineurin B; regulatory subunit of calcineurin, a Ca++/calmodulin-regulated type 2B protein phosphatase which regulates Crz1p (stress-response transcription factor); other calcineurin subunit encoded by CNA1 and/or CMP1; regulates function of Aly1p alpha-arrestin; myristoylation by Nmt1p reduces calcineurin activity in response to submaximal Ca signals, is needed to prevent constitutive phospha…
YCR067C	2021.93	-0.346132	0.147441	-2.3476	0.018895	0.0985804	Integral ER membrane protein that stimulates Sar1p GTPase activity; involved in COPII vesicle budding through disassociation of coat proteins from membranes onto liposomes; binds Sec16p; SED4 has a paralog, SEC12, that arose from the whole genome duplication
YDR049W	1342.66	0.333396	0.142031	2.34735	0.0189077	0.0985804	Component of a Cdc48p-complex involved in protein quality control; exhibits cytosolic and ER-membrane localization, with Cdc48p, during normal growth, and contributes to ER-associated degradation (ERAD) of specific substrates at a step after their ubiquitination; forms a mitochondrially-associated complex with Cdc48p and Npl4p under oxidative stress that is required for ubiquitin-mediated mitocho…
YLR314C	3688.98	-0.266622	0.113584	-2.34736	0.0189069	0.0985804	Component of the septin ring that is required for cytokinesis; septins are GTP-binding proteins that assemble with other septins into rod-like complexes that can associate with other rods to form filament polymers; septin rings at the mother-bud neck act as scaffolds for recruiting factors needed for cell division and as barriers to prevent diffusion of specific proteins between mother and daught…
YPR067W	632.167	-0.339614	0.144751	-2.34619	0.0189663	0.0988047	Protein required for maturation of mitochondrial [4Fe-4S] proteins; functions in a complex with Isa1p and possibly Iba57p; localizes to the mitochondrial intermembrane space, overexpression of ISA2 suppresses grx5 mutations
YER048C	2281.02	-0.407469	0.173758	-2.34504	0.0190248	0.0988276	Nuclear type II J heat shock protein of the E. coli dnaJ family; contains a leucine zipper-like motif, binds to non-native substrates for presentation to Ssa3p, may function during protein translocation, assembly and disassembly
YGL166W	362.659	0.583529	0.248852	2.34489	0.0190328	0.0988276	Copper-binding transcription factor; activates transcription of the metallothionein genes CUP1-1 and CUP1-2 in response to elevated copper concentrations; required for regulation of copper genes in response to DNA-damaging reagents; CUP2 has a paralog, HAA1, that arose from the whole genome duplication
YLR073C	381.794	0.748502	0.319173	2.34513	0.0190203	0.0988276	Protein that inhibits Doa4p deubiquitinating activity; contributes to ubiquitin homeostasis by regulating the conversion of free ubiquitin chains to ubiquitin monomers by Doa4p; GFP-fusion protein localizes to endosomes
YNL047C	822.031	0.342485	0.14603	2.3453	0.0190117	0.0988276	Phosphoinositide PI4,5P(2) binding protein, forms a complex with Slm1p; acts downstream of Mss4p in a pathway regulating actin cytoskeleton organization in response to stress; phosphorylated by the TORC2 complex; SLM2 has a paralog, SLM1, that arose from the whole genome duplication
YPL069C	547.276	0.446534	0.190489	2.34414	0.0190708	0.0989442	Geranylgeranyl diphosphate synthase; increases the intracellular pool of geranylgeranyl diphosphate, suppressor of bet2 mutation that causes defective geranylgeranylation of small GTP-binding proteins that mediate vesicular traffic
YLR415C	78.6017	1.00116	0.427254	2.34325	0.0191168	0.0991023	Putative protein of unknown function; YLR415C is not an essential gene
YOR163W	873.313	-0.734518	0.31359	-2.34229	0.019166	0.0992767	Polyphosphate phosphatase; hydrolyzes diphosphorylated inositol polyphosphates and diadenosine polyphosphates; high specificity for diadenosine hexa- and pentaphosphates; contains endopolyphosphatase activity with a high affinity for polyphosphates, an activity also observed for its human DIPP homologs; possesses mRNA decapping activity; nudix hydrolase family member; protein abundance increases …
YDR206W	2142.11	0.341153	0.145673	2.3419	0.0191856	0.0992974	Protein involved in translation inhibition and nonsense-mediated decay; interacts with cap binding protein Cdc33p and with Nam7p; localizes to P-bodies upon glucose starvation; mRNA abundance regulated by mRNA decay factors; EBS1 has a paralog, EST1, that arose from the whole genome duplication
YHR158C	1487.26	-0.273171	0.11667	-2.3414	0.0192117	0.099312	Protein required for proper cell fusion and cell morphology; functions in a complex with Kel2p to negatively regulate mitotic exit, interacts with Tem1p and Lte1p; localizes to regions of polarized growth; potential Cdc28p substrate; KEL1 has a paralog, KEL2, that arose from the whole genome duplication
YOR004W	987.257	0.935722	0.399669	2.34124	0.0192197	0.099312	Component of the small subunit processome; involved in 40S ribosomal subunit biogenesis; interacts with snR30 and is required for dissociation of snR30 from large pre-ribosomal particles; has homology to PINc domain protein Fcf1p, although the PINc domain of Utp23p is not required for function; essential protein
YMR183C	2141.3	-0.349839	0.14947	-2.34053	0.0192563	0.0994204	Plasma membrane t-SNARE; involved in fusion of secretory vesicles at the plasma membrane; syntaxin homolog that is functionally redundant with Sso1p; SSO2 has a paralog, SSO1, that arose from the whole genome duplication
YDR066C	289.189	0.31831	0.136091	2.33896	0.0193378	0.0997603	Protein of unknown function; exhibits genetic interactions with Rtr1p; green fluorescent protein (GFP)-fusion protein localizes to the cytoplasm; YDR066C is not an essential gene; relocalizes from nucleus to cytoplasmic foci upon DNA replication stress; RTR2 has a paralog, RTR1, that arose from the whole genome duplication
YGL220W	1039.57	-0.475829	0.203485	-2.3384	0.0193667	0.0998285	Protein involved in negative regulation of iron regulon transcription; forms an iron independent complex with Fra2p, Grx3p, and Grx4p; null mutant fails to repress iron regulon and is sensitive to nickel
YMR305C	5384.41	1.01872	0.435799	2.33759	0.0194084	0.0999627	Cell wall protein with similarity to glucanases; may play a role in conjugation during mating based on mutant phenotype and its regulation by Ste12p; SWC10 has a paralog, SCW4, that arose from the whole genome duplication

## Sheet: EGD2
Column1	baseMean	log2FoldChange	lfcSE	stat	pvalue	padj	desc
YEL021W	109899	5.00399	0.405471	12.3412	5.4357e-35	1.7177e-31	Orotidine-5'-phosphate (OMP) decarboxylase; catalyzes the sixth enzymatic step in the de novo biosynthesis of pyrimidines, converting OMP into uridine monophosphate (UMP); converts 5-FOA into 5-fluorouracil, a toxic compound
YLR168C	1448.79	1.32789	0.107632	12.3373	5.70191e-35	1.7177e-31	Mitochondrial intermembrane space protein; involved in phospholipid metabolism; has role in regulation of phospholipid metabolism by inhibiting conversion of phosphatidylethanolamine to phosphatidylcholine; null mutant has defects in mitochondrial morphology; similar to Ups1p, Ups3p and to human PRELI; UPS2 has a paralog, UPS3, that arose from the whole genome duplication
YKR075C	1604.68	2.46879	0.26948	9.1613	5.12777e-20	1.02983e-16	Protein of unknown function; similar to Reg1p; expression regulated by glucose and Rgt1p; GFP-fusion protein is induced in response to the DNA-damaging agent MMS; YKR075C has a paralog, YOR062C, that arose from the whole genome duplication
YKL001C	848.944	2.36967	0.283127	8.36963	5.78003e-17	8.70617e-14	Adenylylsulfate kinase; required for sulfate assimilation and involved in methionine metabolism
YCL064C	3237.47	-3.51776	0.425004	-8.277	1.26318e-16	1.52213e-13	Catabolic L-serine (L-threonine) deaminase; catalyzes the degradation of both L-serine and L-threonine; required to use serine or threonine as the sole nitrogen source, transcriptionally induced by serine and threonine
YLR142W	741.572	2.55221	0.316794	8.05639	7.85802e-16	7.89076e-13	Proline oxidase; nuclear-encoded mitochondrial protein involved in utilization of proline as sole nitrogen source; PUT1 transcription is induced by Put3p in the presence of proline and the absence of a preferred nitrogen source
YOL143C	7956.69	-2.14301	0.282342	-7.59011	3.19644e-14	2.75122e-11	Lumazine synthase (DMRL synthase); catalyzes synthesis of immediate precursor to riboflavin; DMRL synthase stands for 6,7-dimethyl-8-ribityllumazine synthase
YDR123C	529.791	1.16039	0.158645	7.31439	2.58549e-13	1.94719e-10	Transcription factor; component of the heteromeric Ino2p/Ino4p basic helix-loop-helix transcription activator that binds inositol/choline-responsive elements (ICREs), required for derepression of phospholipid biosynthetic genes in response to inositol depletion; involved in diauxic shift
YNR058W	1506.38	3.2419	0.4651	6.97032	3.16224e-12	2.11695e-09	7,8-diamino-pelargonic acid aminotransferase (DAPA); catalyzes the second step in the biotin biosynthesis pathway; BIO3 is in a cluster of 3 genes (BIO3, BIO4, and BIO5) that mediate biotin synthesis; BIO3 and BIO4 were acquired by horizontal gene transfer (HGT) from bacteria
YBR213W	310.665	1.0321	0.15355	6.72159	1.7975e-11	1.08299e-08	Bifunctional dehydrogenase and ferrochelatase; involved in the biosynthesis of siroheme, a prosthetic group used by sulfite reductase; required for sulfate assimilation and methionine biosynthesis
YBR129C	707.343	0.959996	0.143743	6.67854	2.41338e-11	1.32187e-08	Protein of unknown function; overproduction blocks cell cycle arrest in the presence of mating pheromone; the authentic, non-tagged protein is detected in highly purified mitochondria in high-throughput studies
YJR112W	485.874	1.39254	0.221963	6.27373	3.52488e-10	1.76978e-07	Essential component of the MIND kinetochore complex; joins kinetochore subunits contacting DNA to those contacting microtubules; required for accurate chromosome segregation; complex consists of Mtw1p Including Nnf1p-Nsl1p-Dsn1p (MIND)
YLR420W	2189.81	-1.45672	0.243801	-5.97506	2.30008e-09	1.066e-06	Dihydroorotase; catalyzes the third enzymatic step in the de novo biosynthesis of pyrimidines, converting carbamoyl-L-aspartate into dihydroorotate
YBL043W	302.297	2.24899	0.380135	5.91629	3.29275e-09	1.34692e-06	Non-essential protein of unknown function; induced by treatment with 8-methoxypsoralen and UVA irradiation; ECM13 has a paralog, YJR115W, that arose from the whole genome duplication
YDR253C	435.475	1.00766	0.170406	5.91329	3.35332e-09	1.34692e-06	Zinc-finger DNA-binding transcription factor; involved in transcriptional regulation of the methionine biosynthetic genes; targets strong transcriptional activator Met4p to promoters of sulfur metabolic genes; feedforward loop exists in the regulation of genes controlled by Met4p and Met32p; lack of such a loop for MET31 may account for the differential actions of Met32p and Met31p; MET32 has a p…
YJR011C	330.689	0.983983	0.168435	5.84192	5.16037e-09	1.9432e-06	Putative protein of unknown function; GFP-fusion protein expression is induced in response to the DNA-damaging agent MMS
YPL229W	715.937	1.06782	0.183647	5.81451	6.08129e-09	2.15528e-06	Putative protein of unknown function; green fluorescent protein (GFP)-fusion protein localizes to the cytoplasm; not an essential gene; YPL229W has a paralog, YMR181C, that arose from the whole genome duplication
YJR010W	1660.11	1.89556	0.327181	5.79362	6.88852e-09	2.30574e-06	ATP sulfurylase; catalyzes the primary step of intracellular sulfate activation, essential for assimilatory reduction of sulfate to sulfide, involved in methionine metabolism
YDR261C-D	119.277	-1.70556	0.298439	-5.71495	1.09738e-08	2.87465e-06	Retrotransposon TYA Gag and TYB Pol genes; in YDRCTY1-3 TYB is mutant and probably non-functional
YGL038C	1732.76	0.913009	0.159468	5.72535	1.03222e-08	2.87465e-06	Mannosyltransferase of the cis-Golgi apparatus; initiates the polymannose outer chain elongation of N-linked oligosaccharides of glycoproteins
YLR107W	1485.56	0.957995	0.167489	5.71974	1.06689e-08	2.87465e-06	RNA exonuclease; required for maturation of the RNA component of RNase MRP; functions redundantly with Rnh70p and Rex2p in processing of U5 snRNA and RNase P RNA; member of RNase D family of exonucleases
YNL052W	1311.51	0.820575	0.143225	5.72926	1.0087e-08	2.87465e-06	Subunit Va of cytochrome c oxidase; cytochrome c oxidase is the terminal member of the mitochondrial inner membrane electron transport chain; Cox5Ap is predominantly expressed during aerobic growth while its isoform Vb (Cox5Bp) is expressed during anaerobic growth; COX5A has a paralog, COX5B, that arose from the whole genome duplication
YPL201C	474.461	2.81141	0.489955	5.7381	9.57459e-09	2.87465e-06	Protein that interacts with glycerol 3-phosphatase; plays a role in anaerobic glycerol production; localizes to the nucleus and cytosol
YGL183C	180.392	2.59116	0.454812	5.69721	1.21785e-08	3.0573e-06	Protein required for recombination and meiotic nuclear division; forms a complex with Hop2p, which is involved in chromosome pairing and repair of meiotic double-strand breaks
YLR092W	1192.08	1.89545	0.334467	5.66707	1.45264e-08	3.50086e-06	High affinity sulfate permease; sulfate uptake is mediated by specific sulfate transporters Sul1p and Sul2p, which control the concentration of endogenous activated sulfate intermediates
YPR167C	550.691	1.76343	0.312766	5.63817	1.71865e-08	3.98264e-06	3'-phosphoadenylsulfate reductase; reduces 3'-phosphoadenylyl sulfate to adenosine-3',5'-bisphosphate and free sulfite using reduced thioredoxin as cosubstrate, involved in sulfate assimilation and methionine metabolism
YDL209C	613.643	1.1741	0.210073	5.589	2.28384e-08	5.09635e-06	Member of the NineTeen Complex (NTC); this complex contains Prp19p and stabilizes U6 snRNA in catalytic forms of the spliceosome containing U2, U5, and U6 snRNAs; binds directly to U6 snRNA; similar to S. pombe Cwf2
YLR094C	2087.93	0.87159	0.157336	5.53966	3.03064e-08	6.52128e-06	Protein of unknown function
YJL117W	2699.2	-1.1064	0.200577	-5.5161	3.46598e-08	7.20087e-06	Endoplasmic reticulum (ER) resident protein; required for ER exit of the high-affinity phosphate transporter Pho84p, specifically required for packaging of Pho84p into COPII vesicles; protein abundance increases in response to DNA replication stress
YDL095W	3760.27	-0.768248	0.140434	-5.47052	4.48711e-08	8.44839e-06	Protein O-mannosyltransferase of the ER membrane; transfers mannose from dolichyl phosphate-D-mannose to protein serine and threonine residues; 1 of 7 related proteins involved in O-glycosylation which is essential for cell wall rigidity; involved in ER quality control; amino terminus faces cytoplasm, carboxyl terminus faces ER lumen
YGL255W	10765.9	2.25818	0.412167	5.47879	4.28243e-08	8.44839e-06	High-affinity zinc transporter of the plasma membrane; responsible for the majority of zinc uptake; transcription is induced under low-zinc conditions by the Zap1p transcription factor
snR35	416.195	2.24318	0.409816	5.47362	4.40927e-08	8.44839e-06	H/ACA box small nucleolar RNA (snoRNA); predicted to guide pseudouridylation of small subunit (SSU) rRNA at position 1191
YNL311C	766.71	0.622885	0.114277	5.45066	5.01822e-08	9.16206e-06	F-box protein of unknown function; predicted to be part of an SCF ubiquitin protease complex; involved in regulating protein levels of sulfur metabolism enzymes; may interact with ribosomes, based on co-purification experiments
YLR246W	515.249	0.800803	0.147319	5.43586	5.45342e-08	9.38767e-06	Subunit of a palmitoyltransferase; this complex adds a palmitoyl lipid moiety to heterolipidated substrates such as Ras1p and Ras2p through a thioester linkage; mutants partially mislocalize Ras2p to the vacuole; palmitoyltransferase is composed of Erf2p and Shr5p
YNL278W	880.219	1.245	0.228834	5.44064	5.309e-08	9.38767e-06	Part of the CCR4-NOT transcriptional regulatory complex; involved in controlling mRNA initiation, elongation, and degradation; CAF120 has a paralog, SKG3, that arose from the whole genome duplication
YPR145C-A	178.799	2.51915	0.475841	5.2941	1.19602e-07	2.00167e-05	Putative protein of unknown function
YJL012C	5027.19	-1.52146	0.287797	-5.28657	1.2463e-07	2.02945e-05	Vacuolar membrane polyphosphate polymerase; subunit of the vacuolar transporter chaperone (VTC) complex involved in synthesis and transfer of polyP to the vacuole; regulates membrane trafficking; role in non-autophagic vacuolar fusion; protein abundance increases in response to DNA replication stress
YOR192C-B	39.6195	-1.60888	0.306112	-5.25586	1.47333e-07	2.33601e-05	Retrotransposon TYA Gag and TYB Pol genes; transcribed/translated as one unit; polyprotein is processed to make a nucleocapsid-like protein (Gag), reverse transcriptase (RT), protease (PR), and integrase (IN); similar to retroviral genes
YPL273W	2649.8	-1.49157	0.288388	-5.17208	2.31502e-07	3.57641e-05	S-adenosylmethionine-homocysteine methyltransferase; functions along with Mht1p in the conversion of S-adenosylmethionine (AdoMet) to methionine to control the methionine/AdoMet ratio; SAM4 has a paralog, YMR321C, that arose from a single-locus duplication
YPL179W	2868.64	0.632791	0.122634	5.16002	2.46926e-07	3.71932e-05	Protein phosphatase that regulates the mating response; negatively regulates the MAP kinase signaling cascade during mating; member of the serine/threonine phosphatase PP1 family
YNL128W	155.894	1.21089	0.237114	5.10679	3.27676e-07	4.7006e-05	PTEN homolog with no demonstrated inositol lipid phosphatase activity; plays a role in normal sporulation; homolog of human tumor suppressor gene PTEN/MMAC1/TEP1 and fission yeast ptn1
YPL024W	823.876	1.00952	0.197591	5.10916	3.236e-07	4.7006e-05	Subunit of the RecQ (Sgs1p) - Topo III (Top3p) complex; stimulates superhelical relaxing, DNA catenation/decatenation and ssDNA binding activities of Top3p; involved in response to DNA damage; functions in S phase-mediated cohesion establishment via a pathway involving the Ctf18-RFC complex and Mrc1p; stimulates Top3p DNA catenation/decatenation activity; null mutants display increased rates of r…
YER173W	591.95	0.734971	0.144774	5.07669	3.84068e-07	5.38142e-05	Checkpoint protein; involved in the activation of the DNA damage and meiotic pachytene checkpoints; subunit of a clamp loader that loads Rad17p-Mec3p-Ddc1p onto DNA; homolog of human and S. pombe Rad17 protein
YDL098C	378.667	1.05162	0.208122	5.05291	4.35118e-07	5.82575e-05	Component of the U4/U6.U5 snRNP complex; involved in mRNA splicing via spliceosome
YJL153C	5098.43	2.8018	0.554359	5.05412	4.32389e-07	5.82575e-05	Inositol-3-phosphate synthase; involved in synthesis of inositol phosphates and inositol-containing phospholipids; transcription is coregulated with other phospholipid biosynthetic genes by Ino2p and Ino4p, which bind the UASINO DNA element
YHR215W	486.94	-2.66416	0.527901	-5.04671	4.49477e-07	5.88717e-05	One of three repressible acid phosphatases; glycoprotein that is transported to the cell surface by the secretory pathway; pregulated by phosphate starvation; PHO12 has a paralog, PHO11, that arose from a segmental duplication
YFR030W	2361.23	1.59364	0.316931	5.02837	4.94661e-07	6.34114e-05	Subunit alpha of assimilatory sulfite reductase; complex converts sulfite into sulfide
YDL049C	293.733	1.14068	0.228905	4.98322	6.25346e-07	7.8494e-05	Protein with similarity to Kre9p; Kre9p is involved in cell wall beta 1,6-glucan synthesis; overproduction suppresses growth defects of a kre9 null mutant; required for propionic acid resistance
YNL138W	3974.76	-0.763081	0.154013	-4.95464	7.24651e-07	8.91025e-05	CAP (cyclase-associated protein); N-terminus binds adenylate cyclase and facilitates activation by RAS; N-terminus forms novel hexameric star-shaped shuriken structures that directly catalyze cofilin-mediated severing of actin filaments; C-terminus, in physically and genetically separate activity, binds and recycles cofilin bound, ADP-actin monomers, facilitating regulation of actin dynamics and …
YGR065C	4240.78	2.06234	0.416888	4.947	7.53673e-07	9.08176e-05	High-affinity plasma membrane H+-biotin (vitamin H) symporter; mutation results in fatty acid auxotrophy; 12 transmembrane domain containing major facilitator subfamily member; mRNA levels negatively regulated by iron deprivation and biotin
YDL070W	3973.6	1.01923	0.206963	4.92469	8.44948e-07	9.79003e-05	Protein involved in transcription initiation; acts at TATA-containing promoters; associates with the basal transcription factor TFIID; contains two bromodomains; corresponds to the C-terminal region of mammalian TAF1; redundant with Bdf1p; protein abundance increases in response to DNA replication stress; BDF2 has a paralog, BDF1, that arose from the whole genome duplication
YER072W	3819.47	-1.28977	0.261788	-4.9268	8.35893e-07	9.79003e-05	Subunit of the vacuolar transporter chaperone (VTC) complex; VTC complex is involved in membrane trafficking, vacuolar polyphosphate accumulation, microautophagy and non-autophagic vacuolar fusion; also has mRNA binding activity; protein abundance increases in response to DNA replication stress
YKR104W	187.213	-1.44454	0.298994	-4.83134	1.35618e-06	0.00015417	Putative transporter of the MRP subfamily; contains a stop codon in S288C; adjacent ORFs YKR103W and YKR104W are merged in different strain backgrounds; MRP stands for multidrug resistance-associated protein
YDL241W	130.838	-1.77702	0.368284	-4.82512	1.39916e-06	0.000154186	Putative protein of unknown function; YDL241W is not an essential gene
YGR026W	2635.29	-0.676188	0.140173	-4.82394	1.40751e-06	0.000154186	Putative protein of unknown function; green fluorescent protein (GFP)-fusion protein localizes to the cell periphery
YAL021C	1808.31	-0.628224	0.130438	-4.81625	1.46284e-06	0.000154624	Component of the CCR4-NOT transcriptional complex; CCR4-NOT is involved in regulation of gene expression; component of the major cytoplasmic deadenylase, which is involved in mRNA poly(A) tail shortening
YGR233C	1614.3	-0.735507	0.152647	-4.81835	1.44753e-06	0.000154624	Cyclin-dependent kinase (CDK) inhibitor; regulates Pho80p-Pho85p and Pcl7p-Pho85p cyclin-CDK complexes in response to phosphate levels; inhibitory activity for Pho80p-Pho85p requires myo-D-inositol heptakisphosphate (IP7) generated by Vip1p; relative distribution to the nucleus increases upon DNA replication stress
YGR046W	1584.48	1.09031	0.22673	4.80884	1.51809e-06	0.000157698	Mitochondrial phosphatidate cytidylyltransferase (CDP-DAG synthase); required for cardiolipin biosynthesis; viability of null mutant is strain-dependent; mRNA is targeted to the bud; mutant displays defect in mitochondrial protein import, likely due to altered membrane lipid composition
YER084W	89.9622	1.80433	0.376715	4.78965	1.67069e-06	0.000166572	Protein of unknown function; expressed at both mRNA and protein levels
YNL264C	1251.19	-0.725274	0.151485	-4.78777	1.68646e-06	0.000166572	Phosphatidylinositol transfer protein (PITP); downregulates Plb1p-mediated turnover of phosphatidylcholine; forms a complex with Psd2p which appears essential for maintenance of vacuolar PE levels; found in the cytosol and microsomes; homologous to Pdr16p; deletion affects phospholipid composition
YPL107W	631.29	0.506399	0.105754	4.78848	1.68048e-06	0.000166572	Putative protein of unknown function; green fluorescent protein (GFP)-fusion protein localizes to mitochondria; YPL107W is not an essential gene
YCL021W-A	219.927	-1.44711	0.303164	-4.77335	1.81184e-06	0.000170567	Putative protein of unknown function
YGR197C	566.119	0.681296	0.142573	4.77857	1.76544e-06	0.000170567	Protein involved in resistance to nitrosoguanidine and 6-azauracil; expression is regulated by transcription factors involved in multidrug resistance; SNG1 has a paralog, YJR015W, that arose from the whole genome duplication
YIL046W	2513.36	1.09012	0.228302	4.77491	1.79789e-06	0.000170567	F-box protein containing five copies of the WD40 motif; controls cell cycle function, sulfur metabolism, and methionine biosynthesis as part of the ubiquitin ligase complex; interacts with and regulates Met4p, localizes within the nucleus; dissociation of Met30p from SCF complex in response to cadmium stress is regulated by Cdc48p
YPR069C	2138.4	-1.19166	0.250458	-4.75794	1.95576e-06	0.000181284	Spermidine synthase; involved in biosynthesis of spermidine and also in biosynthesis of pantothenic acid; spermidine is required for growth of wild-type cells
YNR030W	1240.36	-0.802743	0.16939	-4.73903	2.14744e-06	0.000196036	Alpha-1,6-mannosyltransferase localized to the ER; responsible for the addition of the alpha-1,6 mannose to dolichol-linked Man7GlcNAc2, acts in the dolichol pathway for N-glycosylation
YOR279C	520.494	0.794192	0.168008	4.7271	2.27746e-06	0.000202457	Component of the Sum1p-Rfm1p-Hst1p complex; Rfm1p tethers the Hst1p histone deacetylase to the DNA-binding protein Sum1p; complex is involved in transcriptional repression of middle sporulation genes and in initiation of DNA replication
YPL026C	1718.85	1.17255	0.248084	4.72643	2.28499e-06	0.000202457	Putative serine/threonine protein kinase; involved in the adaptation to low concentrations of glucose independent of the SNF3 regulated pathway; SKS1 has a paralog, VHS1, that arose from the whole genome duplication
YIL042C	887.637	0.927975	0.196539	4.72158	2.34019e-06	0.000204342	Mitochondrial protein kinase; involved in negative regulation of pyruvate dehydrogenase complex activity by phosphorylating the ser-133 residue of the Pda1p subunit; acts in concert with kinase Pkp2p and phosphatases Ptc5p and Ptc6p
YNL117W	264.541	1.87837	0.398618	4.7122	2.45054e-06	0.000210922	Malate synthase, enzyme of the glyoxylate cycle; involved in utilization of non-fermentable carbon sources; expression is subject to carbon catabolite repression; localizes in peroxisomes during growth on oleic acid, otherwise cytosolic; can accept butyryl-CoA as acyl-CoA donor in addition to traditional substrate acetyl-CoA
YPL159C	1512.7	0.730218	0.155134	4.70702	2.51362e-06	0.000213304	Mitochondrial protein; required for respiratory growth under some conditions and for stability of the mitochondrial genome
YOR064C	848.388	0.823724	0.17737	4.6441	3.41555e-06	0.000285816	Subunit of the NuA3 histone acetyltransferase complex; this complex acetylates histone H3; contains PHD finger domain that interacts with methylated histone H3, has similarity to the human tumor suppressor ING1
YPR170C	42.7403	1.8817	0.405503	4.64041	3.47723e-06	0.000286991	Dubious open reading frame; unlikely to encode a functional protein, based on available experimental and comparative sequence data; partially overlaps ORFs YPR169W-A and YPR170W-B
YDL001W	766.815	0.688012	0.149058	4.61573	3.91709e-06	0.000318925	Cytoplasmic protein required for sporulation
YPL033C	84.3899	2.10623	0.459222	4.58652	4.5069e-06	0.000362055	Protein of unknown function; involved in regulation of dNTP production; null mutant suppresses the lethality of lcd1 and rad53 mutations; expression is induced by Kar4p
YKL149C	706.15	0.726848	0.159298	4.56281	5.04723e-06	0.000400126	RNA lariat debranching enzyme; catalyzes debranching of lariat introns formed during pre-mRNA splicing; required for efficient Ty1 transposition; knockdown of human homolog Dbr1 rescues toxicity of RNA-binding proteins TDP-43 and FUS which are implicated in amyotrophic lateral sclerosis (ALS), suggests potential therapeutic target for ALS and related TDP-43 proteinopathies
YPL200W	77.5016	1.75176	0.38503	4.54968	5.37286e-06	0.000420409	Protein required for accurate chromosome segregation during meiosis; involved in meiotic telomere clustering (bouquet formation) and telomere-led rapid prophase movements; functions with meiosis-specific telomere-binding protein Ndj1p; CSM4 has a paralog, MPS2, that arose from the whole genome duplication
YJL094C	1482.73	0.943755	0.207941	4.53857	5.66366e-06	0.000437481	Putative K+/H+ antiporter; has a probable role in intracellular cation homeostasis; localized to Golgi vesicles and detected in highly purified mitochondria in high-throughput studies
YNL254C	976.231	1.05316	0.232427	4.53113	5.86686e-06	0.000447441	Protein of unknown function; null mutation suppresses cdc13-1 temperature sensitivity; (GFP)-fusion protein localizes to both the cytoplasm and the nucleus
YBR201C-A	298.288	1.39313	0.308363	4.51782	6.24808e-06	0.000470559	Putative protein of unknown function
YNL154C	3417.51	-0.543007	0.12076	-4.49657	6.90594e-06	0.000513683	Palmitoylated plasma membrane-bound casein kinase I (CK1) isoform; shares redundant functions with Yck1p in morphogenesis, proper septin assembly, endocytic trafficking, and glucose sensing; stabilized by Sod1p binding in the presence of glucose and oxygen, causing glucose repression of respiratory metabolism; YCK2 has a paralog, YCK1, that arose from the whole genome duplication
YPR151C	68.7542	1.77899	0.397072	4.48028	7.45436e-06	0.000547714	Protein required for degradation of unstable forms of cytochrome c; located in the mitochondria
YMR204C	451.962	1.05389	0.235478	4.47553	7.62215e-06	0.000553295	Peripheral membrane protein of peroxisomes; involved in peroxisomal inheritance; recruitment to peroxisomes is mediated by interaction with Pex3p at the peroxisomal membrane
YBR041W	1584.41	-0.730187	0.163544	-4.46478	8.01505e-06	0.000569008	Very long chain fatty acyl-CoA synthetase and fatty acid transporter; activates imported fatty acids with a preference for very long lengths (C20-C26); has a separate function in the transport of long chain fatty acids
YPL027W	138.596	1.72333	0.386013	4.46445	8.02749e-06	0.000569008	Protein of unknown function involved in prospore membrane assembly; involved in the assembly of the prospore membrane during sporulation; interacts with Spo14p
YGL187C	1663.87	0.826433	0.185755	4.44904	8.62536e-06	0.000604276	Subunit IV of cytochrome c oxidase; the terminal member of the mitochondrial inner membrane electron transport chain; precursor N-terminal 25 residues are cleaved during mitochondrial import; phosphorylated; spermidine enhances translation
YGL009C	8758.16	1.48503	0.336051	4.41907	9.91256e-06	0.000686473	Isopropylmalate isomerase; catalyzes the second step in the leucine biosynthesis pathway
YML122C	87.5945	1.64268	0.372515	4.4097	1.03512e-05	0.000708701	Dubious open reading frame; unlikely to encode a functional protein, based on available experimental and comparative sequence data
YNR013C	2751.72	-0.828418	0.188879	-4.38598	1.15465e-05	0.000781657	Low-affinity vacuolar phosphate transporter; exports phosphate from the vacuolar lumen to the cytosol; regulates phosphate and polyphosphate metabolism; acts upstream of Pho81p in regulation of the PHO pathway; deletion of pho84, pho87, pho89, pho90, and pho91 causes synthetic lethality; transcription independent of Pi and Pho4p activity; overexpression results in vigorous growth
snR63	174.679	-1.05738	0.241385	-4.38046	1.18428e-05	0.000792807	C/D box small nucleolar RNA (snoRNA); guides 2'-O-methylation of large subunit (LSU) rRNA at position A2256
YML051W	1371.22	-0.409689	0.0939016	-4.36297	1.2831e-05	0.000849528	Transcriptional regulator involved in the repression of GAL genes; involved in the repression of GAL genes in the absence of galactose; inhibits transcriptional activation by Gal4p; inhibition relieved by Gal3p or Gal1p binding
YLR407W	912.037	0.93398	0.214234	4.35962	1.30291e-05	0.000853265	Putative protein of unknown function; null mutant displays elongated buds and a large fraction of budded cells have only one nucleus
YGR032W	5188.25	1.60612	0.369096	4.35151	1.35203e-05	0.000875564	Catalytic subunit of 1,3-beta-glucan synthase; involved in formation of the inner layer of the spore wall; activity positively regulated by Rho1p and negatively by Smk1p; GSC2 has a paralog, FKS1, that arose from the whole genome duplication
YOR270C	8807.06	-0.816327	0.187694	-4.34925	1.36602e-05	0.000875564	Subunit a of vacuolar-ATPase V0 domain; one of two isoforms (Vph1p and Stv1p); Vph1p is located in V-ATPase complexes of the vacuole while Stv1p is located in V-ATPase complexes of the Golgi and endosomes; relative distribution to the vacuolar membrane decreases upon DNA replication stress
YDR227W	1567.24	0.542613	0.124865	4.34559	1.38902e-05	0.00088093	SIR protein involved in assembly of silent chromatin domains; silent information regulator (SIR) along with SIR2 and SIR3; involved in assembly of silent chromatin domains at telomeres and the silent mating-type loci; potentially phosphorylated by Cdc28p; some alleles of SIR4 prolong lifespan
YKL216W	9966.68	-1.67215	0.385403	-4.33871	1.43323e-05	0.000890229	Dihydroorotate dehydrogenase; catalyzes the fourth enzymatic step in the de novo biosynthesis of pyrimidines, converting dihydroorotic acid into orotic acid
YPL057C	4091.48	1.31204	0.302355	4.33941	1.42866e-05	0.000890229	Mannosylinositol phosphorylceramide (MIPC) synthase catalytic subunit; forms a complex with regulatory subunit Csg2p; function in sphingolipid biosynthesis is overlapping with that of Csh1p; SUR1 has a paralog, CSH1, that arose from the whole genome duplication
YOL140W	2597.48	-1.08261	0.24989	-4.33233	1.47538e-05	0.000907056	Acetylornithine aminotransferase; catalyzes the fourth step in the biosynthesis of the arginine precursor ornithine
YDL181W	790.464	0.689292	0.159636	4.31789	1.57531e-05	0.000951289	Protein that inhibits ATP hydrolysis by the F1F0-ATP synthase; inhibitory function is enhanced by stabilizing proteins Stf1p and Stf2p; has a calmodulin-binding motif and binds calmodulin in vitro; INH1 has a paralog, STF1, that arose from the whole genome duplication
YER159C	1752.21	0.842563	0.195156	4.31738	1.5789e-05	0.000951289	Subunit of a heterodimeric NC2 transcription regulator complex; complex binds to TBP and can repress transcription by preventing preinitiation complex assembly or stimulate activated transcription; homologous to human NC2alpha; complex also includes Ncb2p
YER011W	3476.64	-2.45287	0.570075	-4.30272	1.68714e-05	0.00100644	Cell wall mannoprotein; expression is downregulated at acidic pH and induced by cold shock and anaerobiosis; abundance is increased in cells cultured without shaking; member of the Srp1p/Tip1p family of serine-alanine-rich proteins
YNL287W	4008.8	-0.383793	0.0892889	-4.29832	1.72094e-05	0.00101653	Gamma subunit of coatomer; coatomer is a heptameric protein complex that together with Arf1p forms the COPI coat; involved in ER to Golgi transport of selective cargo
YGR142W	27024.4	2.41623	0.568358	4.25125	2.1258e-05	0.00124349	v-SNARE binding protein; facilitates specific protein retrieval from a late endosome to the Golgi; modulates arginine uptake, possible role in mediating pH homeostasis between the vacuole and plasma membrane H(+)-ATPase; contributes to prion curing; BTN2 has a paralog, CUR1, that arose from the whole genome duplication
YHR098C	2330.09	-0.657088	0.155288	-4.23141	2.32227e-05	0.00134535	Component of the Sec23p-Sfb3p heterodimer of the COPII vesicle coat; COPII coat is required for cargo selection during vesicle formation in ER to Golgi transport; homologous to Sec24p and Sfb2p
YGL184C	407.754	1.7688	0.418584	4.22569	2.38212e-05	0.00136688	Peroxisomal cystathionine beta-lyase; converts cystathionine into homocysteine; may be redox regulated by Gto1p; involved in the release of the aromatic thiol 3-mercaptohexanol during wine fermentation
YOR032C	555.145	1.53846	0.366246	4.20061	2.66191e-05	0.00151302	bHLH protein with similarity to myc-family transcription factors; overexpression confers hyperfilamentous growth and suppresses the pseudohyphal filamentation defect of a diploid mep1 mep2 homozygous null mutant
YGR185C	4681.06	-1.11622	0.266449	-4.18925	2.79875e-05	0.00157593	Cytoplasmic tyrosyl-tRNA synthetase; required for cytoplasmic protein synthesis; interacts with positions 34 and 35 of the tRNATyr anticodon; mutations in human ortholog YARS are associated with Charcot-Marie-Tooth (CMT) neuropathies; protein abundance increases in response to DNA replication stress
YBR017C	2973.1	-0.61473	0.147206	-4.17597	2.96715e-05	0.00165173	Transportin or cytosolic karyopherin beta 2; functions in the rg-nuclear localization signal-mediated nuclear import/reimport of mRNA-binding proteins Nab2p and Hrp1p; regulates asymmetric protein synthesis in daughter cells during mitosis
YPL252C	491.281	0.846221	0.202718	4.17436	2.98819e-05	0.00165173	Ferredoxin of the mitochondrial matrix; required for formation of cellular iron-sulfur proteins; involved in heme A biosynthesis; homologous to human adrenodoxin
YCL023C	96.5706	2.56491	0.61515	4.16957	3.05179e-05	0.00167155	Dubious open reading frame; unlikely to encode a functional protein, based on available experimental and comparative sequence data; partially overlaps verified ORF KCC4
YDR179W-A	413.901	0.569689	0.136711	4.1671	3.08505e-05	0.00167454	Putative protein of unknown function
YPL187W	34.4146	1.88446	0.452801	4.16178	3.1578e-05	0.00169873	Mating pheromone alpha-factor, made by alpha cells; interacts with mating type a cells to induce cell cycle arrest and other responses leading to mating; also encoded by MF(ALPHA)2, although MF(ALPHA)1 produces most alpha-factor; MF(ALPHA)1 has a paralog, MF(ALPHA)2, that arose from the whole genome duplication
YNR059W	572.625	0.788594	0.189898	4.15271	3.28558e-05	0.00175183	Putative alpha-1,3-mannosyltransferase; not required for protein O-glycosylation
YGL022W	4488.25	-0.68789	0.16576	-4.14991	3.32607e-05	0.00175786	Subunit of the oligosaccharyltransferase complex of the ER lumen; complex catalyzes asparagine-linked glycosylation of newly synthesized proteins; forms a subcomplex with Ost3p and Ost4p and is directly involved in catalysis
YIL011W	3424.07	-1.56315	0.378484	-4.13004	3.62707e-05	0.00190027	Cell wall mannoprotein; member of Srp1p/Tip1p family of serine-alanine-rich proteins; expressed under anaerobic conditions and required for anaerobic growth; TIR3 has a paralog, TIR2, that arose from the whole genome duplication
YGL077C	3994.82	0.767513	0.186471	4.11599	3.85522e-05	0.00200239	Plasma membrane transporter for choline, ethanolamine, and carnitine; involved in the uptake of nitrogen mustard and the uptake of glycine betaine during hypersaline stress; co-regulated with phospholipid biosynthetic genes and negatively regulated by choline and myo-inositol
YPL149W	824.761	0.710893	0.172977	4.10975	3.9608e-05	0.00203964	Conserved protein involved in autophagy and the Cvt pathway; undergoes conjugation with Atg12p to form a complex involved in Atg8p lipidation; Atg5p-Atg12p conjugate also forms a complex with Atg16p; the Atg5-Atg12/Atg16 complex binds to membranes and is essential for autophagosome formation; also involved in methionine restriction extension of chronological lifespan in an autophagy-dependent man…
YJR137C	1922.76	1.11664	0.273062	4.08932	4.32645e-05	0.00220906	Sulfite reductase beta subunit; involved in amino acid biosynthesis, transcription repressed by methionine
YKL059C	1329.79	0.426224	0.10442	4.08181	4.46863e-05	0.00226248	Essential conserved subunit of CPF cleavage and polyadenylation factor; plays a role in 3' end formation of mRNA via the specific cleavage and polyadenylation of pre-mRNA, contains a putative RNA-binding zinc knuckle motif; relocalizes to the cytosol in response to hypoxia
YEL004W	542.594	-0.770675	0.189032	-4.07695	4.56311e-05	0.00227213	Uridine diphosphate-N-acetylglucosamine (UDP-GlcNAc) transporter; required for cell wall chitin synthesis; localized to the ER
YOL038C-A	76.2516	-1.12618	0.276121	-4.07857	4.53135e-05	0.00227213	Putative protein of unknown function; identified by SAGE analysis
YKR041W	64.9282	1.30287	0.321164	4.05672	4.97658e-05	0.00245769	Protein of unknown function; localizes to the mitotic spindle; overexpression of YKR041W affects endocytic protein trafficking
YCL025C	4371.6	1.74587	0.43184	4.04287	5.28013e-05	0.00256485	Low-affinity amino acid permease with broad substrate range; involved in uptake of asparagine, glutamine, and other amino acids; expression regulated by SPS plasma membrane amino acid sensor system (Ssy1p-Ptr3p-Ssy5p); AGP1 has a paralog, GNP1, that arose from the whole genome duplication
YER091C	13318.6	2.26436	0.560599	4.03918	5.36384e-05	0.00256485	Cobalamin-independent methionine synthase; involved in methionine biosynthesis and regeneration; requires a minimum of two glutamates on the methyltetrahydrofolate substrate, similar to bacterial metE homologs
YGR144W	540.585	1.47161	0.364106	4.04171	5.30623e-05	0.00256485	Thiazole synthase; abundant protein involved in the formation of the thiazole moiety of thiamine during thiamine biosynthesis; acts more as a co-substrate rather than an enzyme by providing the sulphur source for thiazole formation; undergoes a single turnover only; required for mitochondrial genome stability in response to DNA damaging agents
YLR039C	932.349	-0.453322	0.112204	-4.04016	5.34151e-05	0.00256485	Protein involved in retrograde transport to the cis-Golgi network; forms heterodimer with Rgp1p that acts as a GTP exchange factor for Ypt6p; involved in transcription of rRNA and ribosomal protein genes
YJL170C	397.229	0.759897	0.18865	4.02808	5.62333e-05	0.00266776	Protein that regulates signaling from G protein beta subunit Ste4p; contributes to relocalization of Ste4p within the cell; specific to a-cells and induced by alpha-factor
YJL139C	1171.13	0.812452	0.202277	4.01654	5.90592e-05	0.00275838	Mannosyltransferase involved in protein N-glycosylation; member of the KTR1 family; located in the Golgi apparatus; YUR1 has a paralog, KTR2, that arose from the whole genome duplication
YMR059W	263.494	0.934722	0.23263	4.01806	5.86799e-05	0.00275838	Subunit of the tRNA splicing endonuclease; tRNA splicing endonuclease is composed of Sen2p, Sen15p, Sen34p, and Sen54p
YNR021W	3300.79	-0.906483	0.226108	-4.00908	6.09561e-05	0.00280351	Putative protein of unknown function; green fluorescent protein (GFP)-fusion protein localizes to the endoplasmic reticulum; YNR021W is not an essential gene
YPR083W	612.155	0.673725	0.168044	4.00922	6.09188e-05	0.00280351	Mitochondrial protein; required for normal mitochondrial morphology and inheritance; component of the mitochondria-ER-cortex-ancor (MECA); interacts with Num1p to link the ER and mitochondria at the cell cortex; proposed involvement in the formation of Dnm1p and Num1p-containing cortical anchor complexes that promote mitochondrial fission
YMR077C	571.585	0.756495	0.188979	4.00306	6.25288e-05	0.00285406	Myristoylated subunit of the ESCRT-III complex; the endosomal sorting complex required for transport of transmembrane proteins into the multivesicular body pathway to the lysosomal/vacuolar lumen; cytoplasmic protein recruited to endosomal membranes
YDL185W	13062.2	-0.648238	0.1621	-3.99899	6.36123e-05	0.00287322	Subunit A of the V1 peripheral membrane domain of V-ATPase; protein precursor undergoes self-catalyzed splicing to yield the extein Tfp1p and the intein Vde (PI-SceI), which is a site-specific endonuclease; the V1 peripheral membrane domain of the vacuolar H+-ATPase (V-ATPase) has eight subunits; involved in methionine restriction extension of chronological lifespan in an autophagy-dependent mann…
YKR069W	1294.92	0.917254	0.229433	3.99792	6.39023e-05	0.00287322	S-adenosyl-L-methionine uroporphyrinogen III transmethylase; involved in the biosynthesis of siroheme, a prosthetic group used by sulfite reductase; required for sulfate assimilation and methionine biosynthesis
YNL058C	1104.03	-0.97344	0.243959	-3.99018	6.60224e-05	0.00294655	Putative protein of unknown function; green fluorescent protein (GFP)-fusion protein localizes to vacuole; not an essential gene; YNL058C has a paralog, PRM5, that arose from the whole genome duplication
YLR023C	3440.68	0.833236	0.209212	3.98273	6.81286e-05	0.0030182	Membrane protein involved in zinc ion homeostasis; member of the four-protein IZH family, expression induced by zinc deficiency; deletion reduces sensitivity to elevated zinc and shortens lag phase, overexpression reduces Zap1p activity
YGR182C	810.509	0.748809	0.188511	3.97223	7.12041e-05	0.00308636	Dubious open reading frame; unlikely to encode a functional protein, based on available experimental and comparative sequence data; partially overlaps the verified ORF TIM13/YGR181W
YKL032C	3126.14	0.643882	0.16205	3.97337	7.08635e-05	0.00308636	Transcriptional repressor that regulates hypoxic genes during normoxia; involved in the aerobic repression of genes such as COX5b, TIR1, and HEM13; binds DNA intrastrand cross-links formed by cisplatin; HMG (high mobility group box) domain containing protein which binds and bends cisplatin-modified DNA, blocking excision repair; IXR1 has a paralog, ABF2, that arose from the whole genome duplicati…
YOR237W	364.004	1.8966	0.477148	3.97487	7.04188e-05	0.00308636	Protein implicated in the regulation of ergosterol biosynthesis; one of a seven member gene family with a common essential function and non-essential unique functions; similar to human oxysterol binding protein (OSBP); HES1 has a paralog, KES1, that arose from the whole genome duplication
YPR176C	1088.38	0.522502	0.132239	3.95121	7.7757e-05	0.00334633	Beta subunit of Type II geranylgeranyltransferase; required for vesicular transport between the endoplasmic reticulum and the Golgi; provides a membrane attachment moiety to Rab-like proteins Ypt1p and Sec4p
YGR236C	532.839	2.45818	0.62271	3.94756	7.89531e-05	0.00337371	Protein required for high temperature survival during stationary phase; not required for growth on nonfermentable carbon sources; the authentic, non-tagged protein is detected in highly purified mitochondria in high-throughput studies
YNL116W	1334.67	1.11993	0.283844	3.94559	7.96041e-05	0.00337757	Ubiquitin-protein ligase (E3); controls septin dynamics and spindle position checkpoint (SPOC) with ligase Dma1p by regulating recruitment of Elm1p to bud neck; regulates levels of eIF2 subunit Gcd11p, as well as abundance, localization, and ubiquitination of Cdk inhibitory kinase Swe1p; ortholog of human RNF8, similar to human Chfr; contains FHA and RING finger domains; DMA2 has a paralog, DMA1,…
YOL126C	5279.39	-1.07723	0.273208	-3.9429	8.05012e-05	0.00339175	Cytoplasmic malate dehydrogenase; one of three isozymes that catalyze interconversion of malate and oxaloacetate; involved in the glyoxylate cycle and gluconeogenesis during growth on two-carbon compounds; interacts with Pck1p and Fbp1
YIL160C	1121.24	2.24643	0.571593	3.93012	8.49034e-05	0.00355238	3-ketoacyl-CoA thiolase with broad chain length specificity; cleaves 3-ketoacyl-CoA into acyl-CoA and acetyl-CoA during beta-oxidation of fatty acids
YAR031W	156.883	-0.837687	0.213611	-3.92155	8.7981e-05	0.00365576	Pheromone-regulated protein; contains 3 predicted transmembrane segments and an FF sequence, a motif involved in COPII binding; member of DUP240 gene family; PRM9 has a paralog, PRM8, that arose from a segmental duplication
YHL016C	742.818	1.13643	0.290785	3.90814	9.30079e-05	0.00383817	Plasma membrane transporter for both urea and polyamines; expression is highly sensitive to nitrogen catabolite repression and induced by allophanate, the last intermediate of the allantoin degradative pathway
YNL277W	1117.43	1.4229	0.364508	3.90361	9.47671e-05	0.00385792	L-homoserine-O-acetyltransferase; catalyzes the conversion of homoserine to O-acetyl homoserine which is the first step of the methionine biosynthetic pathway
YPL042C	1316.46	0.778511	0.199363	3.905	9.42263e-05	0.00385792	Cyclin-dependent protein kinase; component of RNA polymerase II holoenzyme; involved in phosphorylation of the RNA polymerase II C-terminal domain; involved in glucose repression
YBR120C	423.428	0.603446	0.154921	3.89518	9.81253e-05	0.00396782	Mitochondrial protein required for translation of the COB mRNA; forms a complex with Cbp3p that binds to mt ribosomes near the polypeptide tunnel exit and promotes efficient translation of the COB mRNA; Cbp3p-Cbp6p complex also interacts with newly synthesized cytochrome b (Cobp) and Cbp4p to promote assembly of Cobp into the cytochrome bc1 complex; Cbp3p-Cbp6p complex is sequestered if assembly …
YGL057C	371.881	0.883218	0.226986	3.89106	9.98061e-05	0.00400888	Protein of unknown function; null mutant exhibits a respiratory growth defect and synthetic interactions with prohibitin (phb1) and gem1; authentic, non-tagged protein is detected in highly purified mitochondria in high-throughput studies
YNL277W-A	39.579	1.42934	0.370793	3.85482	0.000115815	0.00462108	Putative protein of unknown function
YDR374C	270.738	2.19215	0.568932	3.85309	0.000116635	0.00462318	Posttranscriptional regulator of phosphate metabolism; facilitates PHO4 mRNA degradation by interacting with Pop2p; regulates PHO4 mRNA stability by binding to PHO4's 3'UTR in a phosphate-dependent manner; contains highly conserved YTH (YT521-B Homology) domain that exhibits RNA-binding activity; functional homolog of human YTHDF2
YBL033C	2166.29	0.65085	0.169235	3.84584	0.000120141	0.00472989	GTP cyclohydrolase II; catalyzes the first step of the riboflavin biosynthesis pathway
YKR005C	397.481	0.759922	0.197675	3.8443	0.000120897	0.00472989	Putative protein of unknown function
YML050W	306.362	0.552046	0.143686	3.84203	0.000122023	0.00474314	Putative protein of unknown function; null mutant is viable and displays elevated frequency of mitochondrial genome loss
YDR313C	766.792	1.05992	0.276167	3.83798	0.000124052	0.0047606	RING-type ubiquitin ligase of the endosomal and vacuolar membranes; binds phosphatidylinositol(3)-phosphate; contains a FYVE finger domain
YNR048W	498.514	0.809506	0.21088	3.8387	0.000123685	0.0047606	Potential noncatalytic subunit for phospholipid translocase Dnf3p; YNR048W has a paralog, CDC50, that arose from the whole genome duplication
YEL074W	41.9282	1.15693	0.302188	3.82849	0.00012893	0.00491647	Dubious open reading frame; unlikely to encode a functional protein, based on available experimental and comparative sequence data; large scale expression analysis showed an increase in mRNA accumulation in strains mutant for exosome components
YOL145C	2931.19	-0.597576	0.156683	-3.81391	0.000136783	0.00518314	Component of the Paf1p complex involved in transcription elongation; binds to and modulates the activity of RNA polymerases I and II; required for expression of a subset of genes, including cyclin genes; involved in SER3 repression by helping to maintain SRG1 transcription-dependent nucleosome occupancy; contains TPR repeats
YBR101C	13578.9	1.91822	0.504106	3.80519	0.000141694	0.00533567	Hsp70 (Ssa1p) nucleotide exchange factor; required for the release of misfolded proteins from the Hsp70 system to the Ub-proteasome machinery for destruction; cytosolic homolog of Sil1p, which is the nucleotide exchange factor for BiP (Kar2p) in the endoplasmic reticulum; protein abundance increases in response to DNA replication stress
YOR222W	2614.16	0.913371	0.240174	3.80296	0.000142978	0.00535059	Mitochondrial inner membrane transporter; exports 2-oxoadipate and 2-oxoglutarate from the mitochondrial matrix to the cytosol for use in lysine and glutamate biosynthesis and in lysine catabolism; ODC2 has a paralog, ODC1, that arose from the whole genome duplication
[truncated: 594 more rows]

## Sheet: SSC1
Column1	baseMean	log2FoldChange	lfcSE	stat	pvalue	padj	desc
[truncated: 2,760 more rows]

## Sheet: LHS1
Column1	baseMean	log2FoldChange	lfcSE	stat	pvalue	padj	desc
[truncated: 2,602 more rows]
