# Supplementary material for: TORC1‐mediated sensing of chaperone activity alters glucose metabolism and extends lifespan
Source: Aging Cell. 2017 Jun 14;16(5):994–1005. doi: 10.1111/acel.12623 (PMC5595670; doi:10.1111/acel.12623)
Supplement: Supplementary file 3 — Table S2 The list of genes with their transcript levels measured by qPCR in this study and used primers. [file ACEL-16-994-s003.xlsx]

## Sheet: list of all genes checked
YBL099W	ATP1	Alpha subunit of the F1 sector of mitochondrial F1F0 ATP synthase
YJR121W	ATP20	Beta subunit of the F1 sector of mitochondrial F1F0 ATP synthase
Q0085	ATP6	Subunit a of the F0 sector of mitochondrial F1F0 ATP synthase; mitochondrially encoded
YLR304C	ACO1	Aconitase; required for the tricarboxylic acid (TCA) cycle
Q0105	COB	Cytochrome b; mitochondrially encoded subunit of the ubiquinol-cytochrome c reductase complex
Q0045	COX1	Subunit I of cytochrome c oxidase (Complex IV)
Q0250	COX2	Subunit II of cytochrome c oxidase (Complex IV)
Q0275	COX3	Subunit III of cytochrome c oxidase (Complex IV)
YGL187C	COX4	Subunit IV of cytochrome c oxidase
YJR048W	CYC1	Cytochrome c, isoform 1; also known as iso-1-cytochrome c
YHR174W	ENO2	Enolase II, a phosphopyruvate hydratase; expression induced in response to glucose
YPL262W	FUM1	Fumarase; converts fumaric acid to L-malic acid in the TCA cycle
YKL085W	MDH1	Mitochondrial malate dehydrogenase
YBR196C	PGI1	Glycolytic enzyme phosphoglucose isomerase
YAL038W	PYK1	Pyruvate kinase
YJR104C	SOD1	Cytosolic copper-zinc superoxide dismutase
YHR008C	SOD2	Mitochondrial manganese superoxide dismutase
YER178W	PDA1	E1 alpha subunit of the pyruvate dehydrogenase (PDH) complex
YJL052W	TDH1	Glyceraldehyde-3-phosphate dehydrogenase (GAPDH)
YOR136W	IDH2	Subunit of mitochondrial NAD(+)-dependent isocitrate dehydrogenase
YIL160C	POT1	3-ketoacyl-CoA thiolase
YGL205W	POX1	Fatty-acyl coenzyme A oxidase
YBR072W	HSP26	Small heat shock protein (sHSP) with chaperone activity
YJL159W	HSP150	O-mannosylated heat shock protein

## Sheet: primers
			FWD primer	RC primer
	YBL099W	ATP1	ATG TTG GCT CGT ACT GCT GCT ATT C	GCA ATA CCA TCA CCG ACT GCA AG
	YJR121W	ATP20	ATG CTA AGC AGG ATC CAA AAT TAT ACC A	TCT GTA GGC TTT AGA GCA AAG TTT AGG
	Q0085	ATP6	ATG TTT AAT TTA TTA AAT ACA TAT ATT ACA TCA CCA TTA	TAA ATA GCT TCT TGT GAA ATT AAT CAT CTT GAA C
	YNR001C	CIT1	ATG TCA GCG ATA TTA TCA ACA ACT AGC AA	GGT TTT ACC GTG TTC TTT CTT GAA TTT TTT A
	Q0105	COB	ATG GCA TTT AGA AAA TCA AAT GTG TAT TTA AGT T	TAT GCA CAT CTC TTA TAA TAT GTT CAA CAG A
	Q0045	COX1	ATG GTA CAA AGA TGA TTA TAT TCA ACA AAT GC	ATT AAA GCA GGC ATT ACT AAG AAG AAA ATC A
	Q0250	COX2	ATG TTA GAT TTA TTA AGA TTA CAA TTA ACA ACA TTC AT	GTC CAT GTT TAA TAT ATT TAT ATG CAA TAG GAT T
	Q0275	COX3	ATG ACA CAT TTA GAA AGA AGT AGA CAT CAA C	TAT GTA GCT TCA GCT ACA ATA TCT CTA AAT C
	YGL187C	COX4	ATG CTT TCA CTA CGT CAA TCT ATA AGA TTT TT	TCT AAC CTA GCT AAA CCA GTT TCT TGA T
	YJR048W	CYC1	ATG ACT GAA TTC AAG GCC GGT TCT G	TGT TAT TTT CGT CCC ACA ACA CGT TTT T
	YHR174W	ENO2	ATG GCT GTC TCT AAA GTT TAC GCT AG	TTG GTC CCT AAC ATC TAG GTT GGC C
	YPL262W	FUM1	ATG TTG AGA TTT ACC AAT TGT AGT TGC AAG	AGG CAA TGG CAT TCT TTC ACG AGC
	YKL085W	MDH1	ATG TTG TCA AGA GTA GCT AAA CGT GC	CTC TTC TGG AGT AAA CCC CTT GAC
	YBR196C	PGI1	ATG TCT GAA CCA GCT CAA AAG AAA CAA AA	ATG TCT GAA CCA GCT CAA AAG AAA CAA AA
	YAL038W	PYK1	ATG TCT AGA TTA GAA AGA TTG ACC TCA TTA AA	TAC AAT TCT TCG GAC TTT CTG GCG TT
	YJR104C	SOD1	ATG GTT CAA GCA GTC GCA GTG TTA AA	TTG AAA GGA TTG AAG TGA GGA CCA G
	YHR008C	SOD2	ATG TTC GCG AAA ACA GCA GCT GC	ATT GGT CAA CAG CAG TGT TGA ATC C
	YER178W	PDA1	CTTTCAACATGGCCAAATTATGGAA	CACCAGTCCTTAGCAAACTTGGATG
	YLR304C	ACO1	GCTAATAACTGGCCATTGGATGTCA	AAGGTTTCTAATTGGCCATCACGTT
	YJL052W	TDH1	ATG ATC AGA ATT GCT ATT AAC GGT TTC G	AGG TAG CGA TCT TGA CAC CAT CAA T
	YER100W	UBC6	ATG GCT ACA AAG CAG GCT CAC AAG	GGT TTG TAT GGA TAA TCA GAC GGG AA
	YBR072W	HSP26	ATG TCA TTT AAC AGT CCA TTT TTT G	TTA GTT ACC CCA CGA TTC TTG A
	YJL159W	HSP150	TGTCTCTCAAATTGGTGATGGTCAA	TCTTTGGGGCTAAAGTAGTGGTGGT
	YOR136W	IDH2	TGTAAAGCAACCTTCAATCGGAAGA	GAATGGTCGTTAATCCGTTGACAAA
	YIL160C	POT1	GGTAAGGGTGAATCGAAGAGGAAGA	AGTTCAAATCAGCCCTCAAAGGTTC
	YGL205W	POX1	GTTGGGTGATTATACTGAAATTTGG	CCTTTGTAATTTCATCGGAAATATG
